# Supplementary material for: Bis(2,2′-diamino-4,4′-bi-1,3-thia­zole-κ2 N 3,N 3′)bis­(nitrato-κO)lead(II) dihydrate
Source: Acta Crystallogr Sect E Struct Rep Online. 2009 Jul 29;65(Pt 8):m1002–3. doi: 10.1107/S1600536809029638 (PMC2977107; doi:10.1107/S1600536809029638)
Supplement: Supplementary file 1 [file e-65-m1002-sup1.cif]

##############################################################################
###                                                                        ###
###        Electronic paper (Acta Crystallographica Section E)             ###
###                                                                        ###
##############################################################################
#                                                                            #
# This CIF contains the data in a paper accepted for publication in Acta     #
# Crystallographica Section E. It conforms to the requirements of Notes      #
# for Authors for Section E, and has been peer reviewed under the auspices   #
# of the IUCr Commission on Journals.                                        #
#                                                                            #
# Full details of the Crystallographic Information File format               #
# are given in the paper "The Crystallographic Information File (CIF):       #
# a New Standard Archive File for Crystallography" by S. R. Hall, F. H.      #
# Allen and I. D. Brown [Acta Cryst. (1991), A47, 655-685].                  #
#                                                                            #
# The current version of the core CIF dictionary is obtainable from          #
# ftp://ftp.iucr.org/pub/cif_core.dic. The current version number is 2.4.    #
#                                                                            #
# Software is freely available for graphical display of the structure(s) in  #
# this CIF.  For information consult the CIF home page http://www.iucr.org/  #
# cif/home.html                                                              #
#                                                                            #
# This file may be used for bona fide research purposes within the           #
# scientific community so long as proper attribution is given to the journal # 
# article from which it was obtained.                                        #
#                                                                            #
##############################################################################
                                             
data_I
_audit_creation_method     SHELXL-97
_chemical_name_systematic
;
Bis(2,2'-diamino-4,4'-bi-1,3-thiazole-
\k^2^<i>N</i>^3^,<i>N</i>^3'^)bis(nitrato-\k<i>O</i>)lead(II) dihydrate
;
_chemical_name_common     ?
_chemical_formula_moiety     'C24 H24 N20 O12 Pb2 S8, 4(H2 O)'
_chemical_formula_sum     'C24 H32 N20 O16 Pb2 S8'
_chemical_formula_iupac     '[Pb (N O3)2 (C6 H6 N4 S2)2], 2H2 O'
_chemical_formula_weight     1527.66
_chemical_melting_point     ?
_symmetry_cell_setting     triclinic
_symmetry_space_group_name_H-M     'P -1'
_symmetry_space_group_name_Hall     '-P 1'
loop_
    _symmetry_equiv_pos_as_xyz
    'x, y, z'
    '-x, -y, -z'
_cell_length_a     9.2387(8)
_cell_length_b     9.6962(9)
_cell_length_c     13.5636(6)
_cell_angle_alpha     105.731(4)
_cell_angle_beta     90.377(3)
_cell_angle_gamma     97.072(5)
_cell_volume     1159.61(16)
_cell_formula_units_Z     1
_cell_measurement_reflns_used     4246
_cell_measurement_theta_min     2.2
_cell_measurement_theta_max     25.0
_cell_measurement_temperature     294(2)
_exptl_crystal_description     block
_exptl_crystal_colour     yellow
_exptl_crystal_size_max     0.21
_exptl_crystal_size_mid     0.16
_exptl_crystal_size_min     0.14
_exptl_crystal_density_diffrn     2.187
_exptl_crystal_density_meas     ?
_exptl_crystal_density_method     'not measured'
_exptl_crystal_F_000     736
_exptl_absorpt_coefficient_mu     7.698
_exptl_absorpt_correction_type     multi-scan
_exptl_absorpt_process_details     '(ABSCOR; Higashi, 1995)'
_exptl_absorpt_correction_T_min     0.215
_exptl_absorpt_correction_T_max     0.340
_exptl_special_details
;
;
_diffrn_ambient_temperature     294(2)
_diffrn_radiation_type     MoK\a
_diffrn_radiation_wavelength     0.71073
_diffrn_radiation_source     'fine-focus sealed tube'
_diffrn_radiation_monochromator     graphite
_diffrn_measurement_device_type     'Rigaku R-AXIS RAPID IP'
_diffrn_measurement_method     \w
_diffrn_detector_area_resol_mean     10.0
_diffrn_reflns_number     6095
_diffrn_reflns_av_R_equivalents     0.0146
_diffrn_reflns_av_sigmaI/netI     0.0303
_diffrn_reflns_theta_min     1.56
_diffrn_reflns_theta_max     25.00
_diffrn_reflns_theta_full     25.00
_diffrn_measured_fraction_theta_max     0.983
_diffrn_measured_fraction_theta_full     0.983
_diffrn_reflns_limit_h_min     -9
_diffrn_reflns_limit_h_max     10
_diffrn_reflns_limit_k_min     -9
_diffrn_reflns_limit_k_max     11
_diffrn_reflns_limit_l_min     -16
_diffrn_reflns_limit_l_max     15
_diffrn_standards_number     0
_diffrn_standards_interval_count     0
_diffrn_standards_interval_time     0
_diffrn_standards_decay_%     ?
_refine_special_details
;
Refinement of <i>F</i>^2^ against ALL reflections. The weighted <i>R</i>-factor
<i>wR</i> and goodness of fit <i>S</i> are based on <i>F</i>^2^, conventional
<i>R</i>-factors <i>R</i> are based on <i>F</i>, with <i>F</i> set to zero for
negative <i>F</i>^2^. The threshold expression of <i>F</i>^2^ >
\s(<i>F</i>^2^) is used only for calculating <i>R</i>-factors(gt) <i>etc</i>.
and is not relevant to the choice of reflections for refinement.
<i>R</i>-factors based on <i>F</i>^2^ are statistically about twice as large
as those based on <i>F</i>, and <i>R</i>- factors based on ALL data will be
even larger.
;
_reflns_number_total     4012
_reflns_number_gt     3705
_reflns_threshold_expression     I>2\s(I)
_refine_ls_structure_factor_coef     Fsqd
_refine_ls_matrix_type     full
_refine_ls_R_factor_all     0.0283
_refine_ls_R_factor_gt     0.0254
_refine_ls_wR_factor_gt     0.0640
_refine_ls_wR_factor_ref     0.0649
_refine_ls_goodness_of_fit_ref     1.078
_refine_ls_restrained_S_all     1.078
_refine_ls_number_reflns     4012
_refine_ls_number_parameters     319
_refine_ls_number_restraints     0
_refine_ls_hydrogen_treatment     constr
_refine_ls_weighting_scheme     calc
_refine_ls_weighting_details
         'calc w=1/[\s^2^(Fo^2^)+(0.0293P)^2^+1.6634P] where P=(Fo^2^+2Fc^2^)/3'
_atom_sites_solution_hydrogens     geom
_atom_sites_solution_primary     direct
_atom_sites_solution_secondary     difmap
_refine_ls_shift/su_max     0.004
_refine_ls_shift/su_mean     0.000
_refine_diff_density_max     0.830
_refine_diff_density_min     -0.460
_refine_ls_extinction_method     none
_refine_ls_extinction_coef     ?
loop_
    _atom_type_symbol
    _atom_type_description
    _atom_type_scat_dispersion_real
    _atom_type_scat_dispersion_imag
    _atom_type_scat_source
    'C' 'C' 0.0033 0.0000
                         'International Tables Vol C Tables 4.2.6.8 and 6.1.1.4'
    'H' 'H' 0.0000 0.0000
                         'International Tables Vol C Tables 4.2.6.8 and 6.1.1.4'
    'N' 'N' 0.0061 0.0000
                         'International Tables Vol C Tables 4.2.6.8 and 6.1.1.4'
    'O' 'O' 0.0106 0.0000
                         'International Tables Vol C Tables 4.2.6.8 and 6.1.1.4'
    'Pb' 'Pb' -3.3944 0.0000
                         'International Tables Vol C Tables 4.2.6.8 and 6.1.1.4'
    'S' 'S' 0.1246 0.0000
                         'International Tables Vol C Tables 4.2.6.8 and 6.1.1.4'
_computing_data_collection     'PROCESS-AUTO (Rigaku, 1998)'
_computing_cell_refinement     'PROCESS-AUTO (Rigaku, 1998)'
_computing_data_reduction
                      'CrystalStructure (Rigaku/MSC, 2002), and Nardelli (1999)'
_computing_structure_solution     'SIR92 (Altomare <i>et al.</i>,  1993)'
_computing_structure_refinement     'SHELXL97 (Sheldrick, 2008)'
_computing_molecular_graphics     'ORTEP-3 for Windows (Farrugia, 1997)'
_computing_publication_material     'WinGX (Farrugia, 1999)'
loop_
    _atom_site_type_symbol
    _atom_site_label
    _atom_site_fract_x
    _atom_site_fract_y
    _atom_site_fract_z
    _atom_site_U_iso_or_equiv
    _atom_site_adp_type
    _atom_site_calc_flag
    _atom_site_refinement_flags
    _atom_site_occupancy
    _atom_site_disorder_assembly
    _atom_site_disorder_group
    Pb Pb 0.51296(2) 0.384529(19) 0.321343(15) 0.03622(8) Uani d . 1 . .
    S S1 0.86425(18) 0.07481(19) 0.43924(14) 0.0634(4) Uani d . 1 . .
    S S2 0.20076(16) -0.09836(15) 0.28488(12) 0.0527(4) Uani d . 1 . .
    S S3 0.6251(3) 0.1416(2) -0.04539(14) 0.0887(6) Uani d . 1 . .
    S S4 0.1267(3) 0.5374(2) 0.10337(14) 0.0845(6) Uani d . 1 . .
    N N1 0.6815(5) 0.2053(5) 0.3667(3) 0.0462(11) Uani d . 1 . .
    N N2 0.9129(5) 0.3416(6) 0.4149(5) 0.0660(15) Uani d . 1 . .
    H H2A 0.9059 0.4168 0.3862 0.079 Uiso d R 1 . .
    H H2B 1.0104 0.3441 0.4233 0.079 Uiso d R 1 . .
    N N3 0.3856(4) 0.1266(4) 0.2963(3) 0.0395(9) Uani d . 1 . .
    N N4 0.1501(5) 0.1384(5) 0.2314(4) 0.0614(14) Uani d . 1 . .
    H H4A 0.1852 0.2369 0.2254 0.074 Uiso d R 1 . .
    H H4B 0.0971 0.0753 0.1816 0.074 Uiso d R 1 . .
    N N5 0.5432(6) 0.2735(5) 0.1318(3) 0.0537(12) Uani d . 1 . .
    N N6 0.7467(8) 0.1533(8) 0.1351(5) 0.101(2) Uani d . 1 . .
    H H6A 0.7241 0.1444 0.2003 0.121 Uiso d R 1 . .
    H H6B 0.8060 0.0773 0.1133 0.121 Uiso d R 1 . .
    N N7 0.3075(5) 0.4293(5) 0.1959(3) 0.0450(10) Uani d . 1 . .
    N N8 0.1492(5) 0.5684(5) 0.3050(4) 0.0566(12) Uani d . 1 . .
    H H8A 0.0613 0.5979 0.3009 0.068 Uiso d R 1 . .
    H H8B 0.1761 0.5443 0.3564 0.068 Uiso d R 1 . .
    N N9 0.2813(5) 0.3333(5) 0.4915(3) 0.0417(10) Uani d . 1 . .
    N N10 0.7714(5) 0.5968(5) 0.2504(4) 0.0499(11) Uani d . 1 . .
    O O1 0.7860(4) 0.4915(5) 0.2859(4) 0.0662(12) Uani d . 1 . .
    O O2 0.6464(4) 0.6191(5) 0.2306(3) 0.0637(11) Uani d . 1 . .
    O O3 0.8811(5) 0.6758(5) 0.2381(4) 0.0757(13) Uani d . 1 . .
    O O4 0.2622(5) 0.4100(5) 0.4368(4) 0.0767(14) Uani d . 1 . .
    O O5 0.4074(4) 0.3241(4) 0.5214(3) 0.0583(10) Uani d . 1 . .
    O O6 0.1759(5) 0.2579(6) 0.5126(4) 0.0799(14) Uani d . 1 . .
    C C1 0.8164(6) 0.2223(6) 0.4046(4) 0.0465(13) Uani d . 1 . .
    C C2 0.6914(7) -0.0124(7) 0.4019(5) 0.0649(17) Uani d . 1 . .
    H H2 0.6586 -0.1055 0.4053 0.078 Uiso calc R 1 . .
    C C3 0.6101(6) 0.0701(5) 0.3673(4) 0.0417(11) Uani d . 1 . .
    C C4 0.4582(6) 0.0295(5) 0.3302(4) 0.0406(11) Uani d . 1 . .
    C C5 0.3759(6) -0.0963(6) 0.3282(5) 0.0536(14) Uani d . 1 . .
    H H5 0.4097 -0.1719 0.3476 0.064 Uiso calc R 1 . .
    C C6 0.2493(6) 0.0720(5) 0.2691(4) 0.0433(12) Uani d . 1 . .
    C C7 0.6410(8) 0.1928(7) 0.0868(5) 0.0664(17) Uani d . 1 . .
    C C8 0.4800(9) 0.2367(9) -0.0394(5) 0.082(2) Uani d . 1 . .
    H H8 0.4276 0.2442 -0.0961 0.099 Uiso calc R 1 . .
    C C9 0.4521(7) 0.2994(6) 0.0586(4) 0.0565(15) Uani d . 1 . .
    C C10 0.3355(7) 0.3902(6) 0.0933(4) 0.0528(14) Uani d . 1 . .
    C C11 0.2503(10) 0.4381(8) 0.0331(5) 0.084(2) Uani d . 1 . .
    H H11 0.2573 0.4198 -0.0375 0.100 Uiso calc R 1 . .
    C C12 0.2007(6) 0.5091(6) 0.2119(4) 0.0479(13) Uani d . 1 . .
    O O1W 0.8919(7) 0.9099(6) 0.1556(7) 0.143(3) Uani d . 1 . .
    H H1A 0.8768 0.8420 0.1848 0.172 Uiso d R 1 . .
    H H1B 0.9025 0.8687 0.0946 0.172 Uiso d R 1 . .
    O O2WA 0.952(12) 0.968(9) -0.012(7) 0.46(3) Uani d P 0.50 . .
    H H2C 0.8712 0.9381 -0.0459 0.553 Uiso d PR 0.50 . .
    H H2D 1.0193 0.9627 -0.0553 0.553 Uiso d PR 0.50 . .
    O O2WB 1.007(6) 0.784(5) -0.045(3) 0.46(3) Uani d P 0.50 . .
    H H2E 0.9815 0.6950 -0.0507 0.553 Uiso d PR 0.50 . .
    H H2F 1.0980 0.7961 -0.0538 0.553 Uiso d PR 0.50 . .
loop_
    _atom_site_aniso_label
    _atom_site_aniso_U_11
    _atom_site_aniso_U_22
    _atom_site_aniso_U_33
    _atom_site_aniso_U_12
    _atom_site_aniso_U_13
    _atom_site_aniso_U_23
    Pb 0.03230(12) 0.03302(12) 0.04414(12) 0.00269(8) 0.00326(8) 0.01255(8)
    S1 0.0507(9) 0.0742(11) 0.0805(11) 0.0126(8) -0.0077(8) 0.0450(9)
    S2 0.0488(8) 0.0411(7) 0.0670(9) -0.0075(6) 0.0027(7) 0.0187(7)
    S3 0.1077(16) 0.1029(15) 0.0530(10) 0.0293(13) 0.0292(10) 0.0096(10)
    S4 0.1085(16) 0.0875(13) 0.0631(11) 0.0429(12) -0.0244(10) 0.0174(9)
    N1 0.038(2) 0.045(2) 0.060(3) 0.010(2) 0.002(2) 0.021(2)
    N2 0.035(3) 0.062(3) 0.109(5) -0.001(2) -0.009(3) 0.041(3)
    N3 0.038(2) 0.036(2) 0.045(2) 0.0012(18) 0.0018(18) 0.0118(18)
    N4 0.047(3) 0.051(3) 0.091(4) -0.007(2) -0.019(3) 0.033(3)
    N5 0.063(3) 0.055(3) 0.047(3) 0.016(2) 0.013(2) 0.018(2)
    N6 0.114(6) 0.131(6) 0.068(4) 0.079(5) 0.023(4) 0.017(4)
    N7 0.044(3) 0.049(3) 0.047(3) 0.004(2) -0.002(2) 0.022(2)
    N8 0.047(3) 0.071(3) 0.061(3) 0.018(2) 0.005(2) 0.028(3)
    N9 0.035(2) 0.052(3) 0.038(2) 0.001(2) 0.0006(18) 0.014(2)
    N10 0.047(3) 0.053(3) 0.053(3) 0.005(2) 0.005(2) 0.020(2)
    O1 0.047(2) 0.061(3) 0.104(4) 0.005(2) 0.003(2) 0.047(3)
    O2 0.050(3) 0.075(3) 0.076(3) 0.013(2) -0.006(2) 0.034(2)
    O3 0.054(3) 0.075(3) 0.113(4) -0.003(2) 0.013(3) 0.055(3)
    O4 0.069(3) 0.078(3) 0.112(4) 0.033(3) 0.034(3) 0.064(3)
    O5 0.047(2) 0.066(3) 0.057(2) 0.0002(19) -0.0071(19) 0.012(2)
    O6 0.050(3) 0.100(4) 0.098(4) -0.015(3) -0.006(2) 0.052(3)
    C1 0.039(3) 0.055(3) 0.053(3) 0.011(3) 0.004(2) 0.024(3)
    C2 0.057(4) 0.057(4) 0.093(5) 0.003(3) -0.007(3) 0.042(3)
    C3 0.043(3) 0.042(3) 0.044(3) 0.006(2) 0.005(2) 0.017(2)
    C4 0.041(3) 0.037(3) 0.045(3) 0.006(2) 0.008(2) 0.013(2)
    C5 0.051(3) 0.041(3) 0.074(4) 0.003(3) 0.001(3) 0.026(3)
    C6 0.046(3) 0.038(3) 0.042(3) -0.002(2) 0.002(2) 0.008(2)
    C7 0.075(5) 0.069(4) 0.055(4) 0.022(4) 0.014(3) 0.012(3)
    C8 0.092(6) 0.101(6) 0.050(4) 0.014(5) 0.003(4) 0.013(4)
    C9 0.068(4) 0.055(3) 0.046(3) -0.001(3) 0.006(3) 0.016(3)
    C10 0.068(4) 0.045(3) 0.045(3) 0.006(3) -0.001(3) 0.011(2)
    C11 0.123(7) 0.090(5) 0.044(3) 0.032(5) -0.010(4) 0.021(3)
    C12 0.048(3) 0.042(3) 0.055(3) -0.002(3) -0.010(3) 0.020(3)
    O1W 0.117(5) 0.087(4) 0.240(9) -0.022(4) -0.075(6) 0.087(5)
    O2WA 0.66(8) 0.50(7) 0.31(4) 0.30(6) 0.16(4) 0.17(4)
    O2WB 0.66(8) 0.50(7) 0.31(4) 0.30(6) 0.16(4) 0.17(4)
_geom_special_details
;
All e.s.d.'s (except the e.s.d. in the dihedral angle between two l.s. planes)
are estimated using the full covariance matrix. The cell e.s.d.'s are taken
into account individually in the estimation of e.s.d.'s in distances, angles
and torsion angles; correlations between e.s.d.'s in cell parameters are only
used when they are defined by crystal symmetry. An approximate (isotropic)
treatment of cell e.s.d.'s is used for estimating e.s.d.'s involving l.s.
planes.
;
loop_
    _geom_bond_atom_site_label_1
    _geom_bond_atom_site_label_2
    _geom_bond_site_symmetry_2
    _geom_bond_distance
    _geom_bond_publ_flag
    Pb N1 . 2.656(4) y
    Pb N3 . 2.563(4) y
    Pb N5 . 2.535(5) y
    Pb N7 . 2.692(4) y
    Pb O1 . 2.704(4) y
    Pb O4 . 2.803(5) y
    S1 C2 . 1.717(7) ?
    S1 C1 . 1.726(5) ?
    S2 C5 . 1.714(6) ?
    S2 C6 . 1.728(5) ?
    S3 C8 . 1.709(8) ?
    S3 C7 . 1.726(7) ?
    S4 C11 . 1.710(8) ?
    S4 C12 . 1.720(5) ?
    N1 C1 . 1.319(7) ?
    N1 C3 . 1.395(6) ?
    N2 C1 . 1.345(7) ?
    N2 H2A . 0.9230 ?
    N2 H2B . 0.9039 ?
    N3 C6 . 1.313(6) ?
    N3 C4 . 1.390(6) ?
    N4 C6 . 1.355(7) ?
    N4 H4A . 0.9949 ?
    N4 H4B . 0.8762 ?
    N5 C7 . 1.313(8) ?
    N5 C9 . 1.391(8) ?
    N6 C7 . 1.323(9) ?
    N6 H6A . 0.9337 ?
    N6 H6B . 0.9558 ?
    N7 C12 . 1.311(7) ?
    N7 C10 . 1.375(7) ?
    N8 C12 . 1.354(7) ?
    N8 H8A . 0.8999 ?
    N8 H8B . 0.8393 ?
    N9 O4 . 1.210(6) ?
    N9 O6 . 1.227(6) ?
    N9 O5 . 1.252(5) ?
    N10 O3 . 1.233(6) ?
    N10 O2 . 1.242(6) ?
    N10 O1 . 1.262(6) ?
    C2 C3 . 1.330(7) ?
    C2 H2 . 0.9300 ?
    C3 C4 . 1.458(7) ?
    C4 C5 . 1.349(7) ?
    C5 H5 . 0.9300 ?
    C8 C9 . 1.344(9) ?
    C8 H8 . 0.9300 ?
    C9 C10 . 1.474(8) ?
    C10 C11 . 1.338(9) ?
    C11 H11 . 0.9300 ?
    O1W H1A . 0.8534 ?
    O1W H1B . 0.8279 ?
    O2WA O2WA 2_775 1.0(2) ?
    O2WA H2C . 0.8498 ?
    O2WA H2D . 0.8500 ?
    O2WB H2E . 0.8502 ?
    O2WB H2F . 0.8500 ?
loop_
    _geom_angle_atom_site_label_1
    _geom_angle_atom_site_label_2
    _geom_angle_atom_site_label_3
    _geom_angle_site_symmetry_1
    _geom_angle_site_symmetry_3
    _geom_angle
    _geom_angle_publ_flag
    N5 Pb N3 . . 78.40(14) ?
    N5 Pb N1 . . 90.14(15) ?
    N3 Pb N1 . . 65.73(13) ?
    N5 Pb N7 . . 64.98(15) ?
    N3 Pb N7 . . 89.39(13) ?
    N1 Pb N7 . . 148.47(14) ?
    N5 Pb O1 . . 75.24(16) ?
    N3 Pb O1 . . 132.73(13) ?
    N1 Pb O1 . . 75.77(13) ?
    N7 Pb O1 . . 113.10(13) ?
    C2 S1 C1 . . 89.0(3) ?
    C5 S2 C6 . . 89.2(3) ?
    C8 S3 C7 . . 89.4(3) ?
    C11 S4 C12 . . 88.7(3) ?
    C1 N1 C3 . . 110.2(4) ?
    C1 N1 Pb . . 133.5(4) ?
    C3 N1 Pb . . 115.4(3) ?
    C1 N2 H2A . . 127.5 ?
    C1 N2 H2B . . 123.9 ?
    H2A N2 H2B . . 102.7 ?
    C6 N3 C4 . . 110.5(4) ?
    C6 N3 Pb . . 130.0(3) ?
    C4 N3 Pb . . 118.7(3) ?
    C6 N4 H4A . . 115.8 ?
    C6 N4 H4B . . 109.5 ?
    H4A N4 H4B . . 120.6 ?
    C7 N5 C9 . . 110.0(5) ?
    C7 N5 Pb . . 129.2(4) ?
    C9 N5 Pb . . 120.7(4) ?
    C7 N6 H6A . . 114.4 ?
    C7 N6 H6B . . 131.4 ?
    H6A N6 H6B . . 100.3 ?
    C12 N7 C10 . . 109.9(5) ?
    C12 N7 Pb . . 132.8(4) ?
    C10 N7 Pb . . 115.3(3) ?
    C12 N8 H8A . . 112.9 ?
    C12 N8 H8B . . 120.1 ?
    H8A N8 H8B . . 121.3 ?
    O4 N9 O6 . . 119.0(5) ?
    O4 N9 O5 . . 120.7(5) ?
    O6 N9 O5 . . 120.1(5) ?
    O3 N10 O2 . . 122.1(5) ?
    O3 N10 O1 . . 119.2(5) ?
    O2 N10 O1 . . 118.7(5) ?
    N10 O1 Pb . . 105.8(3) ?
    N1 C1 N2 . . 124.6(5) ?
    N1 C1 S1 . . 114.4(4) ?
    N2 C1 S1 . . 121.0(4) ?
    C3 C2 S1 . . 111.4(5) ?
    C3 C2 H2 . . 124.3 ?
    S1 C2 H2 . . 124.3 ?
    C2 C3 N1 . . 115.0(5) ?
    C2 C3 C4 . . 125.6(5) ?
    N1 C3 C4 . . 119.4(4) ?
    C5 C4 N3 . . 114.7(5) ?
    C5 C4 C3 . . 125.5(5) ?
    N3 C4 C3 . . 119.7(4) ?
    C4 C5 S2 . . 111.0(4) ?
    C4 C5 H5 . . 124.5 ?
    S2 C5 H5 . . 124.5 ?
    N3 C6 N4 . . 125.3(5) ?
    N3 C6 S2 . . 114.5(4) ?
    N4 C6 S2 . . 120.2(4) ?
    N5 C7 N6 . . 124.9(6) ?
    N5 C7 S3 . . 114.5(5) ?
    N6 C7 S3 . . 120.6(5) ?
    C9 C8 S3 . . 110.7(6) ?
    C9 C8 H8 . . 124.7 ?
    S3 C8 H8 . . 124.7 ?
    C8 C9 N5 . . 115.4(6) ?
    C8 C9 C10 . . 126.0(6) ?
    N5 C9 C10 . . 118.7(5) ?
    C11 C10 N7 . . 115.5(6) ?
    C11 C10 C9 . . 125.7(6) ?
    N7 C10 C9 . . 118.8(5) ?
    C10 C11 S4 . . 110.9(5) ?
    C10 C11 H11 . . 124.5 ?
    S4 C11 H11 . . 124.5 ?
    N7 C12 N8 . . 124.8(5) ?
    N7 C12 S4 . . 115.0(4) ?
    N8 C12 S4 . . 120.3(4) ?
    H1A O1W H1B . . 105.1 ?
    H2C O2WA H2D . . 107.7 ?
    H2E O2WB H2F . . 107.7 ?
loop_
    _geom_hbond_atom_site_label_D
    _geom_hbond_atom_site_label_H
    _geom_hbond_atom_site_label_A
    _geom_hbond_site_symmetry_A
    _geom_hbond_distance_DH
    _geom_hbond_distance_HA
    _geom_hbond_distance_DA
    _geom_hbond_angle_DHA
    _geom_hbond_publ_flag
    N2 H2A O1 . 0.92 2.08 2.884(8) 145 y
    N2 H2B O4 1_655 0.90 2.33 3.209(7) 165 y
    N2 H2B O6 1_655 0.90 2.31 3.057(7) 140 y
    N4 H4A N7 . 0.99 2.19 3.168(7) 166 y
    N4 H4B O1W 1_445 0.88 2.29 3.015(8) 141 y
    N4 H4B O2WA 2_665 0.88 2.26 2.98(9) 140 y
    N6 H6A N1 . 0.93 2.22 3.119(8) 160 y
    N6 H6B O2WA 1_545 0.96 2.29 3.12(10) 145 y
    N6 H6B O1W 1_545 0.96 2.10 2.929(10) 144 y
    N8 H8A O3 1_455 0.90 2.17 3.027(7) 159 y
    N8 H8B O4 . 0.84 2.13 2.916(7) 156 y
    O1W H1A O3 . 0.85 1.94 2.782(8) 168 y
    O1W H1B O2WA . 0.83 1.97 2.54(9) 125 y
    O1W H1B O2WB . 0.83 2.14 2.93(4) 160 y
    O2WA H2C N4 2_665 0.85 2.42 2.98(9) 124 y
    O2WA H2D O1W 2_775 0.85 2.17 2.85(9) 136 y
    O2WB H2E S4 2_665 0.85 2.27 3.09(5) 164 y
    O2WB H2F S3 2_765 0.85 2.80 3.53(5) 144 y
    O2WB H2F N6 2_765 0.85 1.91 2.67(5) 148 y
data_global
_journal_date_recd_electronic     2009-07-23
_journal_date_accepted     2009-07-24
_journal_name_full     'Acta Crystallographica, Section E'
_journal_year     2009
_journal_volume     65
_journal_issue      8
_journal_page_first     m1002
_journal_page_last     m1003
_journal_paper_category     QM
_journal_coeditor_code     HK2747
_publ_contact_author_name     'Prof. Duan-Jun Xu'
_publ_contact_author_address
;
Department of Chemistry
Zhejiang University
Hangzhou, 310027
P. R. China
;
_publ_contact_author_email     xudj@mail.hz.zj.cn
_publ_section_title
;\
Bis(2,2'-diamino-4,4'-bi-1,3-thiazole-\k^2^<i>N</i>^3^,<i>N</i>^3'^)\
bis(nitrato-\k<i>O</i>)lead(II) dihydrate
;
loop_
    _publ_author_name
    _publ_author_address
    'Bing-Xin Liu'
;
Department of Chemistry
Shanghai University
People's Republic of China
;
    'Duan-Jun Xu'
;
Department of Chemistry
Zhejiang University
People's Republic of China
;
