# Supplementary material for: Bis(2,2′-diamino-4,4′-bi-1,3-thia­zole-κ2 N 3,N 3′)bis­(nitrato-κO)lead(II) dihydrate
Source: Acta Crystallogr Sect E Struct Rep Online. 2009 Jul 29;65(Pt 8):m1002–3. doi: 10.1107/S1600536809029638 (PMC2977107; doi:10.1107/S1600536809029638)
Supplement: Supplementary file 2 [file e-65-m1002-Isup2.hkl]

#
# h,k,l, Fc-squared, Fo-squared, sigma(Fo-squared) and status flag
#
data_I
_shelx_title ' t9m in P-1'
_shelx_refln_list_code          4
_shelx_F_calc_maximum      229.20
_exptl_crystal_F_000       736.00
_reflns_d_resolution_high  0.8409
 
loop_
 _symmetry_equiv_pos_as_xyz
 'x, y, z'
 '-x, -y, -z'
 
_cell_length_a     9.2387
_cell_length_b     9.6962
_cell_length_c    13.5636
_cell_angle_alpha 105.731
_cell_angle_beta   90.377
_cell_angle_gamma  97.072
 
_shelx_F_squared_multiplier     1.000
 
loop_
 _refln_index_h
 _refln_index_k
 _refln_index_l
 _refln_F_squared_calc
 _refln_F_squared_meas
 _refln_F_squared_sigma
 _refln_observed_status
   1   0   0    24242.44    24960.27    395.78 o
   2   0   0     1251.40     1346.85     26.26 o
   3   0   0    30737.76    30149.80    405.47 o
   4   0   0     2375.57     2631.31     59.31 o
   5   0   0     6855.30     6811.00    110.90 o
   6   0   0     6769.95     6867.60    119.30 o
   7   0   0     3664.42     3840.80     92.96 o
   8   0   0     3062.00     3119.06     71.58 o
   9   0   0     1187.25     1151.00     65.08 o
  10   0   0      951.58     1010.71     64.98 o
 -10   1   0        2.86        0.00     22.74 o
  -9   1   0       10.97        0.00     17.60 o
  -8   1   0        1.10        0.00     17.97 o
  -7   1   0      227.53      230.49     41.23 o
  -6   1   0     1271.64     1270.60     35.79 o
  -5   1   0     5315.46     5613.04    114.16 o
  -4   1   0     6367.02     6225.52     97.92 o
  -3   1   0     4661.65     5189.01     80.51 o
  -2   1   0     4043.74     4136.51     52.31 o
  -1   1   0     6401.76     6120.77     71.20 o
   0   1   0     9811.24    10840.73    122.44 o
   1   1   0     8239.61     8338.38    115.69 o
   2   1   0     7329.08     7293.30    105.32 o
   3   1   0    14089.72    14813.97    207.71 o
   4   1   0    16453.87    15999.81    227.68 o
   5   1   0     9318.03     9811.26    151.53 o
   6   1   0     3778.41     3944.02     77.44 o
   7   1   0     5489.33     5490.72    162.76 o
   8   1   0     3780.21     3836.12     83.41 o
   9   1   0     1642.60     1650.42     76.48 o
  10   1   0     1501.31     1567.74     77.96 o
 -10   2   0      865.65      857.06     61.80 o
  -9   2   0     1096.61     1072.56     64.39 o
  -8   2   0      418.58      452.41     41.55 o
  -7   2   0     1338.34     1260.60     61.32 o
  -6   2   0     2507.20     2603.83    167.51 o
  -5   2   0     1197.35     1334.22     41.50 o
  -4   2   0      584.41      605.57     25.17 o
  -3   2   0      753.79      901.56     28.91 o
  -2   2   0      400.36      389.76     21.04 o
  -1   2   0     4673.69     4925.08     59.72 o
   0   2   0     3200.35     3179.22     40.07 o
   1   2   0    15281.33    15597.04    212.87 o
   2   2   0     5854.23     6078.45    122.43 o
   3   2   0     6645.45     6595.44    151.21 o
   4   2   0     1538.97     1566.22     59.28 o
   5   2   0     3149.86     3275.52     65.07 o
   6   2   0     3223.57     3001.62     65.08 o
   7   2   0     1815.13     1885.82     51.97 o
   8   2   0     1860.54     1796.86     53.20 o
   9   2   0      990.44      874.39     56.87 o
 -10   3   0     1239.76     1272.53     77.49 o
  -9   3   0     2129.00     2025.18     92.06 o
  -8   3   0     1867.36     1924.48     85.17 o
  -7   3   0     2357.96     2371.43     90.68 o
  -5   3   0     5374.53     5556.44     77.84 o
  -4   3   0    18717.80    20039.31    419.39 o
  -3   3   0    12187.15    12084.22    181.90 o
  -2   3   0     4736.87     4868.77     62.59 o
  -1   3   0     9231.51     9244.95    108.16 o
   0   3   0     2126.63     2129.02     30.69 o
   1   3   0     5400.37     6469.27    127.52 o
   2   3   0    18197.94    18519.61    254.15 o
   3   3   0        4.40       48.45      9.33 o
   4   3   0        6.39       70.19     41.34 o
   5   3   0     3407.93     3470.42     68.38 o
   6   3   0       21.03       30.23     23.80 o
   7   3   0       70.11       57.61     21.25 o
   8   3   0        2.08       17.97     20.35 o
   9   3   0       20.67       34.66     24.33 o
  10   3   0       88.05      133.40     34.61 o
 -10   4   0      931.47      938.26     68.95 o
  -9   4   0     2047.95     2024.65     93.49 o
  -8   4   0     3800.36     3952.52    132.13 o
  -7   4   0     4525.12     4587.99    141.99 o
  -6   4   0     4950.84     4926.98    103.67 o
  -5   4   0     4829.70     4863.48     98.39 o
  -4   4   0     4485.07     4431.37     86.66 o
  -3   4   0     8304.12     7829.88     98.67 o
  -2   4   0     7879.79     8229.27    101.43 o
  -1   4   0    16354.48    16080.06    184.13 o
   0   4   0    24256.91    24283.74    270.78 o
   1   4   0     9749.74    10174.13    146.07 o
   2   4   0     5625.42     5750.00     64.50 o
   3   4   0     2252.93     2262.90     43.75 o
   4   4   0     2869.01     2690.42     70.83 o
   5   4   0     2797.60     2661.18     92.27 o
   6   4   0     1146.35     1022.10     57.08 o
   7   4   0     2007.82     1824.57     81.35 o
   8   4   0     1692.32     1793.36     84.91 o
   9   4   0      523.37      613.79     55.33 o
 -10   5   0        0.05        3.97     24.27 o
  -9   5   0      313.90      292.45     41.98 o
  -8   5   0       53.39       53.48     25.76 o
  -7   5   0      768.67      719.39     41.98 o
  -6   5   0     3349.10     3336.81     82.28 o
  -5   5   0     1749.52     1555.91    102.32 o
  -4   5   0     8292.34     8368.48    143.31 o
  -3   5   0     2709.18     2704.35     43.85 o
  -2   5   0     2069.85     2159.15     37.19 o
  -1   5   0    13025.84    13243.21    156.68 o
   0   5   0     2730.12     2768.73     42.87 o
   1   5   0     8659.87     8748.08    107.66 o
   2   5   0    10538.74    10504.00    233.99 o
   3   5   0     1112.26     1154.97     54.64 o
   4   5   0     6154.69     5867.09    157.89 o
   5   5   0    10001.17     9658.91    236.01 o
   6   5   0     3797.83     3691.76    125.08 o
   7   5   0     2573.16     2386.53    100.49 o
   8   5   0     2052.88     1917.43     92.75 o
   9   5   0      896.74      803.80     64.82 o
  -9   6   0       61.39       81.20     30.26 o
  -8   6   0        9.28       20.14     21.31 o
  -7   6   0      210.96      239.38     26.86 o
  -6   6   0        2.62       22.21     13.68 o
  -5   6   0       25.29       15.98     12.42 o
  -4   6   0      108.49      117.25     16.06 o
  -3   6   0      546.68      518.19     42.83 o
  -2   6   0        0.30       12.05      6.90 o
  -1   6   0      801.80      784.30     21.61 o
   0   6   0     2581.31     2527.33     42.28 o
   1   6   0      361.42      417.67     46.98 o
   3   6   0     3846.13     3819.81    118.08 o
   4   6   0     1380.33     1356.96     68.95 o
   5   6   0      877.95      847.84     57.93 o
   6   6   0     2468.76     2184.92     96.19 o
   7   6   0     1244.87     1097.36     71.07 o
   8   6   0      645.52      676.60     59.31 o
  -9   7   0      509.79      576.85     58.72 o
  -8   7   0      950.81      869.84     47.26 o
  -7   7   0     2282.92     2334.93     74.81 o
  -6   7   0     1737.47     1674.35     64.34 o
  -5   7   0     2216.73     2229.57     67.71 o
  -4   7   0     2232.11     2162.35     60.09 o
  -3   7   0     2054.61     2041.80     57.74 o
  -2   7   0     1145.49     1143.13     28.90 o
  -1   7   0      219.46      245.17     17.96 o
   0   7   0     1134.18     1002.23     80.64 o
   1   7   0       88.23      118.17     14.72 o
   2   7   0       17.79        6.90      9.60 o
   3   7   0      262.48      262.93     34.50 o
   4   7   0       86.59       50.35     23.27 o
   5   7   0      115.81       80.24     27.77 o
   6   7   0       40.59       26.66     25.97 o
   7   7   0       29.35       46.16     28.41 o
  -8   8   0      690.32      630.43     51.97 o
  -7   8   0     2133.88     2157.61     73.53 o
  -6   8   0     2266.56     2290.77     71.97 o
  -5   8   0     2217.25     2089.22     64.72 o
  -4   8   0     2556.30     2661.40     77.75 o
  -3   8   0     3182.91     3243.70    111.35 o
  -2   8   0     4638.46     4401.11    130.64 o
  -1   8   0     1506.18     1497.46     45.00 o
   0   8   0     2650.84     2615.79    114.21 o
   1   8   0     5480.89     5574.09    108.05 o
   2   8   0     1185.31     1185.19     53.16 o
   3   8   0     1298.00     1235.44     47.33 o
   4   8   0     1851.33     1906.04     91.90 o
   5   8   0      227.70      172.30     38.21 o
   6   8   0      355.93      312.28     48.12 o
  -7   9   0      946.14     1014.11     52.23 o
  -6   9   0      595.85      675.99     41.76 o
  -5   9   0      578.48      564.55     52.63 o
  -4   9   0     2096.45     2066.73     93.44 o
  -3   9   0     1977.37     1988.29     88.88 o
  -2   9   0     2410.11     2427.87     95.98 o
  -1   9   0     2934.81     2902.38     71.11 o
   0   9   0     1740.67     1595.76     51.08 o
   1   9   0     2201.26     2254.36     86.92 o
   2   9   0     2417.21     2566.67     70.25 o
   3   9   0     1584.52     1647.40     85.33 o
   4   9   0     1302.38     1310.05     79.76 o
   5   9   0     1670.12     1742.42     96.09 o
  -6  10   0        0.32       16.22     30.21 o
  -5  10   0        1.61        0.00     22.68 o
  -4  10   0      110.00      165.62     35.30 o
  -3  10   0       73.48      109.44     31.11 o
  -2  10   0       92.27      128.26     31.75 o
  -1  10   0      199.42      226.26     35.88 o
   0  10   0      945.66     1014.92     43.86 o
   1  10   0     1057.91     1111.64     46.96 o
   2  10   0      399.69      412.82     48.28 o
   3  10   0     1001.35     1120.58     74.46 o
  -2  11   0       49.85       38.05     28.62 o
  -1  11   0       54.86       98.16     30.53 o
   0  11   0       20.70        0.00     21.20 o
  -1 -11   1      829.65      839.08     51.49 o
   0 -11   1      649.57      722.23     58.30 o
   1 -11   1     1108.70     1142.09     72.66 o
   2 -11   1      506.51      544.63     54.59 o
   3 -11   1      500.86      541.76     56.02 o
  -3 -10   1     1173.09     1172.16     49.45 o
  -2 -10   1     1293.31     1309.60     51.59 o
  -1 -10   1     1930.75     1998.42     62.04 o
   0 -10   1     1792.94     1854.80     58.81 o
   1 -10   1     1404.71     1357.49     72.87 o
   2 -10   1     1307.00     1295.95     71.28 o
   3 -10   1     1734.17     1862.58     89.09 o
   4 -10   1     1285.84     1168.59     71.66 o
   5 -10   1     1131.29     1020.83     71.44 o
   6 -10   1     1115.34     1058.20     74.52 o
  -5  -9   1       83.61       88.35     33.55 o
  -4  -9   1       25.90       29.04     28.30 o
  -3  -9   1      752.75      750.88     38.00 o
  -2  -9   1      713.96      745.52     49.95 o
  -1  -9   1       55.53       98.49     23.48 o
   0  -9   1      989.02     1068.59     41.57 o
   1  -9   1     2278.50     2146.23     86.18 o
   2  -9   1     1498.65     1519.72     73.46 o
   3  -9   1     3428.40     3652.33    126.03 o
   4  -9   1     2511.65     2448.70    100.17 o
   5  -9   1      615.10      637.85     52.73 o
   6  -9   1     1232.01     1193.27     51.99 o
   7  -9   1     1047.21     1056.19     52.91 o
  -6  -8   1      604.77      652.32     59.89 o
  -5  -8   1      459.79      405.71     48.18 o
  -4  -8   1       38.17       21.78     24.54 o
  -3  -8   1      198.93      175.22     32.81 o
  -2  -8   1      242.48      235.11     21.64 o
  -1  -8   1        4.46        1.67     10.91 o
   0  -8   1      441.14      396.20     24.39 o
   1  -8   1       63.23       84.34     13.82 o
   2  -8   1       58.05       60.47     21.15 o
   3  -8   1       22.78       47.70     20.72 o
   4  -8   1      310.42      358.05     26.69 o
   5  -8   1      561.33      526.48     32.85 o
   6  -8   1      665.15      640.76     37.82 o
   7  -8   1      666.31      717.73     42.71 o
   8  -8   1      312.87      373.35     36.15 o
  -7  -7   1      949.61      864.43     67.68 o
  -6  -7   1     2263.21     2171.14     99.59 o
  -5  -7   1     2047.97     1992.48     92.01 o
  -4  -7   1     2195.55     2004.67     87.66 o
  -3  -7   1     3796.52     3805.92    123.07 o
  -2  -7   1     4469.21     4494.18    131.28 o
  -1  -7   1     4862.86     4708.95     91.42 o
   0  -7   1      405.13      419.52     22.92 o
   1  -7   1      402.87      434.29     43.04 o
   2  -7   1     2623.84     2503.55     45.40 o
   3  -7   1      147.67      173.72     17.46 o
   4  -7   1      884.25      851.26     35.80 o
   5  -7   1     2670.36     2533.15     87.16 o
   6  -7   1       42.27       34.04     14.58 o
   7  -7   1        6.14       25.72     15.95 o
   8  -7   1       97.28       91.61     22.81 o
   9  -7   1        0.10       30.74     26.45 o
  -8  -6   1     1167.08     1163.98     76.05 o
  -7  -6   1     1802.03     1895.49     91.48 o
  -6  -6   1     2456.72     2222.23     95.51 o
  -5  -6   1     1662.80     1706.07     79.61 o
  -4  -6   1     2955.55     2810.00    101.02 o
  -3  -6   1     8143.60     8406.05    205.32 o
  -2  -6   1     4389.74     4316.26    122.11 o
  -1  -6   1     9306.70     9501.05    151.70 o
   0  -6   1    12169.89    12336.13    148.81 o
   1  -6   1     1279.59     1317.28     28.23 o
   2  -6   1     5397.75     5392.94     75.68 o
   3  -6   1    10216.35    10219.76    196.76 o
   4  -6   1     2867.76     2743.19     65.76 o
   5  -6   1     4144.84     4077.37     93.65 o
   6  -6   1     3774.53     3755.00     89.23 o
   7  -6   1     1730.75     1634.73     58.50 o
   8  -6   1     1695.65     1667.18     62.38 o
   9  -6   1      809.39      864.96     64.13 o
  10  -6   1      350.43      379.16     51.78 o
  -9  -5   1      104.62      140.82     36.73 o
  -8  -5   1       85.34       84.64     30.58 o
  -7  -5   1      328.61      301.68     37.79 o
  -6  -5   1     2223.33     2147.29     89.30 o
  -5  -5   1     2137.82     1945.31     81.30 o
  -4  -5   1     1352.19     1393.90     64.50 o
  -3  -5   1     5890.88     5584.23    146.07 o
  -2  -5   1     1892.98     1782.70     64.77 o
  -1  -5   1      547.55      540.49     32.01 o
   0  -5   1     5352.02     5435.45     71.83 o
   1  -5   1    11883.56    12193.95    145.21 o
   2  -5   1    15054.17    15385.35    180.27 o
   3  -5   1     7456.73     7570.30     96.90 o
   4  -5   1     9209.46     8982.21    178.05 o
   5  -5   1     5684.33     5402.17    106.04 o
   6  -5   1     1702.50     1761.21     55.76 o
   7  -5   1     2682.34     2596.03     72.87 o
   8  -5   1     2029.64     1953.73     89.99 o
   9  -5   1     1758.00     1702.20     88.30 o
  10  -5   1     1264.37     1301.62     79.66 o
  -9  -4   1      301.66      273.21     40.17 o
  -8  -4   1       75.50       64.77     24.22 o
  -7  -4   1      868.63      886.74     57.50 o
  -6  -4   1     1934.65     1917.69     80.51 o
  -5  -4   1      543.22      423.63     35.19 o
  -4  -4   1      115.74       73.72     18.23 o
  -3  -4   1      730.65      727.92     35.75 o
  -2  -4   1      548.58      573.51     32.44 o
  -1  -4   1     1908.90     1991.26     61.43 o
   0  -4   1      452.59      407.60     11.68 o
   1  -4   1       40.46       84.24     13.77 o
   2  -4   1     9253.60     9694.26    116.55 o
   3  -4   1     4051.73     4223.01     57.53 o
   4  -4   1     1152.66     1145.96     36.39 o
   5  -4   1     5992.16     6130.25    114.52 o
   6  -4   1     1663.06     1760.98     53.73 o
   7  -4   1     1484.99     1382.61     68.21 o
   8  -4   1     3269.91     3251.97    117.24 o
   9  -4   1     1046.71     1083.85     68.10 o
  10  -4   1      637.41      651.21     59.25 o
 -10  -3   1      800.32      730.71     58.25 o
  -9  -3   1     1854.59     1932.48     87.93 o
  -8  -3   1     2254.80     2092.81     87.29 o
  -7  -3   1     1679.12     1732.35     74.41 o
  -6  -3   1     4052.53     3996.29     79.31 o
  -5  -3   1     2251.73     2278.10     51.05 o
  -4  -3   1    10267.47     9765.92    147.70 o
  -3  -3   1    10415.19    11096.42    178.98 o
  -2  -3   1     2633.10     2509.80     42.31 o
  -1  -3   1    18351.83    19074.71    369.73 o
   0  -3   1     1198.75     1307.64     24.94 o
   1  -3   1      206.46      241.35     13.05 o
   2  -3   1    11637.53    11751.04    135.73 o
   3  -3   1      628.60      684.97     25.73 o
   4  -3   1     1329.65     1290.68     37.58 o
   5  -3   1     3462.23     3487.04     52.60 o
   6  -3   1        0.61       32.33     17.49 o
   7  -3   1       32.06       68.26     22.90 o
   8  -3   1       15.21       10.33     18.92 o
   9  -3   1      153.32      121.32     31.27 o
  10  -3   1      154.22      134.35     33.97 o
  -9  -2   1     1263.01     1234.31     67.26 o
  -8  -2   1     3309.56     3592.24    193.95 o
  -7  -2   1     7320.48     7276.54    152.35 o
  -6  -2   1     5362.49     5420.20     98.43 o
  -5  -2   1     8344.62     8473.36    135.21 o
  -4  -2   1    15712.11    16038.23    229.04 o
  -3  -2   1    14525.40    14580.87    205.67 o
  -2  -2   1    35732.99    34122.01    455.84 o
  -1  -2   1    44817.81    42035.91    780.58 o
   0  -2   1    11158.15    11390.31    156.34 o
   1  -2   1    22606.66    22070.16    243.29 o
   2  -2   1    14350.18    14558.59    291.87 o
   3  -2   1     6913.22     7282.62     89.28 o
   4  -2   1    16864.13    16916.46    196.20 o
   5  -2   1     4948.65     5102.45     95.80 o
   6  -2   1     3900.81     3953.87     72.88 o
   7  -2   1     2135.14     2026.61     81.09 o
   8  -2   1      106.14      165.62     29.79 o
   9  -2   1      489.37      510.76     48.07 o
  10  -2   1      236.51      207.60     36.73 o
 -10  -1   1       49.44       27.45     23.27 o
  -9  -1   1      767.29      871.81     41.66 o
  -8  -1   1      480.60      518.16     28.78 o
  -7  -1   1     2251.44     2080.46     53.57 o
  -6  -1   1     5775.95     5930.15    104.39 o
  -5  -1   1     2657.44     2551.57     70.15 o
  -4  -1   1     5597.60     5732.04     94.16 o
  -3  -1   1     6916.28     7065.00    107.46 o
  -2  -1   1     4498.25     4700.76     71.83 o
  -1  -1   1    17785.40    18147.29    244.81 o
   0  -1   1    16216.20    14504.62    197.30 o
   1  -1   1    34842.79    34168.97   1251.25 o
   2  -1   1    44612.20    39572.31    613.05 o
   3  -1   1     4747.31     4970.73     77.63 o
   4  -1   1    33035.29    33299.03    449.09 o
   5  -1   1    14260.57    14383.05    208.38 o
   6  -1   1      949.06      999.30     43.43 o
   7  -1   1     3836.62     3892.33     78.03 o
   8  -1   1     3379.94     3464.13    116.71 o
   9  -1   1     3106.27     3122.75    113.53 o
  10  -1   1     1793.83     1736.86     86.23 o
 -10   0   1       31.77       28.94     24.70 o
  -9   0   1       86.54       78.92     25.97 o
  -8   0   1      547.45      599.98     37.29 o
  -7   0   1      231.68      247.02     38.29 o
  -6   0   1      148.23      167.59     15.46 o
  -5   0   1       41.36       35.48      8.50 o
  -4   0   1     1397.55     1220.22     31.11 o
  -3   0   1     1075.37     1123.58     27.75 o
  -2   0   1       81.36       67.38     12.48 o
   0   0   1     4571.91     2764.42     56.18 o
   1   0   1     1071.11      845.43     19.66 o
   2   0   1     1563.15     1667.14     30.43 o
   3   0   1    11390.34    12271.66    173.70 o
   4   0   1     2502.04     2253.38     45.89 o
   5   0   1     4960.54     5200.00     89.83 o
   6   0   1     5608.19     5886.78    103.38 o
   7   0   1     1667.75     1663.30    108.25 o
   8   0   1     3031.64     3234.28    118.38 o
   9   0   1     2917.27     3047.97    110.35 o
  10   0   1     1395.57     1250.43     71.44 o
 -10   1   1      971.43     1097.89     69.01 o
  -9   1   1     1451.88     1472.97     74.52 o
  -8   1   1     4558.03     4184.98    129.85 o
  -7   1   1     1907.93     2099.95     67.31 o
  -6   1   1     2878.52     2933.91     76.35 o
  -5   1   1     8744.26     9078.86    140.59 o
  -4   1   1     6500.59     6514.09    101.80 o
  -3   1   1     5100.27     5298.45    121.74 o
  -2   1   1      617.34      646.49     25.39 o
  -1   1   1     3877.64     3742.53     46.14 o
   0   1   1     7026.29     7998.44     74.19 o
   1   1   1     2983.18     2941.21     45.85 o
   2   1   1      685.12      705.24     25.02 o
   3   1   1      168.33      153.37     10.31 o
   4   1   1     1005.89     1037.90     28.54 o
   5   1   1       37.00       67.13     10.43 o
   6   1   1      208.88      241.51     22.74 o
   7   1   1     1521.48     1551.93     45.53 o
   8   1   1     1580.03     1650.33     64.13 o
   9   1   1      453.27      493.69     44.57 o
  10   1   1      485.39      598.69     52.42 o
 -10   2   1     2836.40     3030.59    118.88 o
  -9   2   1     2437.20     2447.38     99.59 o
  -8   2   1     2084.13     2096.30     88.03 o
  -7   2   1     5785.88     5654.72    157.57 o
  -6   2   1     2966.26     2957.45     78.49 o
  -5   2   1     8338.67     8722.69    134.72 o
  -4   2   1    10046.56    10096.11    222.12 o
  -3   2   1     9933.35     9622.89    148.48 o
  -2   2   1    23893.50    23630.23    262.52 o
  -1   2   1     1214.76     1216.84     20.16 o
   0   2   1     6281.91     6747.07     79.27 o
   1   2   1    15147.29    15659.92    213.89 o
   2   2   1      944.54      981.45     22.65 o
   3   2   1     5928.32     5804.98     91.52 o
   4   2   1     8823.71     8571.00    132.10 o
   5   2   1     1609.71     1663.68     42.15 o
   6   2   1     3038.96     2843.70     63.35 o
   7   2   1     1663.55     1592.33     84.75 o
   8   2   1       52.60       54.34     15.51 o
   9   2   1      134.83      139.81     30.05 o
 -10   3   1      322.02      328.39     45.69 o
  -9   3   1     1585.23     1469.95     76.85 o
  -8   3   1     2991.23     3192.08    115.96 o
  -7   3   1     1716.26     1602.56     74.15 o
  -6   3   1     1886.56     1906.83     77.38 o
  -5   3   1    10487.98    10046.24    230.55 o
  -4   3   1     6652.68     6858.34    164.19 o
  -3   3   1     3108.06     2862.47     79.71 o
  -2   3   1    11755.64    11764.10    137.99 o
  -1   3   1    16137.32    15609.84    177.19 o
   0   3   1    23683.56    24156.64    267.53 o
   1   3   1    20401.20    20396.35    209.04 o
   2   3   1    15030.60    15344.32    297.28 o
   3   3   1     8244.52     8272.35    125.73 o
   4   3   1     6207.77     6202.99    101.92 o
   5   3   1     8939.65     8794.18    151.76 o
   6   3   1     2623.44     2642.29     60.90 o
   7   3   1     1162.93     1075.05     60.21 o
   8   3   1     2977.15     3206.71    115.49 o
   9   3   1     1622.57     1538.69     79.71 o
 -10   4   1       20.55        9.43     26.76 o
  -9   4   1      272.69      366.55     45.21 o
  -8   4   1       24.96       55.86     23.90 o
  -7   4   1      663.20      598.00     46.85 o
  -6   4   1        6.84        2.60     15.74 o
  -5   4   1     1743.22     1609.17     96.22 o
  -4   4   1     2994.61     2831.28     64.59 o
  -3   4   1      164.74      174.38     10.78 o
  -2   4   1     7419.84     7309.70     92.68 o
  -1   4   1     3919.67     4220.46     58.11 o
   0   4   1     5867.81     5968.46     76.03 o
   1   4   1     3549.29     3418.52     48.11 o
   2   4   1     1616.02     1545.78     23.77 o
   3   4   1    10500.41    10410.48    155.50 o
   4   4   1     4150.13     3941.46     90.36 o
   5   4   1     3914.64     3905.03    121.48 o
   6   4   1     4584.46     4412.82    136.21 o
   7   4   1     1756.59     1664.09     79.82 o
   8   4   1     2107.36     2074.79     93.76 o
   9   4   1     1909.30     2070.60     98.00 o
 -10   5   1      685.46      722.12     62.43 o
  -9   5   1      689.78      654.97     57.29 o
  -8   5   1     2406.70     2310.58    100.81 o
  -7   5   1     1640.86     1687.52     80.93 o
  -6   5   1      560.11      628.45     77.25 o
  -5   5   1      599.38      564.27     30.30 o
  -4   5   1      398.15      370.33     26.31 o
  -3   5   1      319.90      284.93     13.40 o
  -2   5   1        0.09       17.00      5.78 o
  -1   5   1        2.67       31.27     18.98 o
   0   5   1       29.22       28.03      5.66 o
   1   5   1      551.52      612.36     16.86 o
   2   5   1       23.87       30.51     13.46 o
   3   5   1        4.10       31.64     15.53 o
   4   5   1     1830.20     1806.29     75.52 o
   5   5   1     1012.92      890.98     55.44 o
   6   5   1       58.43       57.93     23.58 o
   7   5   1      988.83     1045.21     65.61 o
   8   5   1      787.92      892.68     63.86 o
  -9   6   1     1376.18     1498.09     85.38 o
  -8   6   1      961.24     1007.90     68.26 o
  -7   6   1     2162.22     1925.07     65.88 o
  -6   6   1     3538.63     3376.13     86.34 o
  -5   6   1     2979.03     3018.82    148.37 o
  -4   6   1     5221.72     5271.36    131.28 o
  -3   6   1     8239.25     8227.90    180.52 o
  -2   6   1     4891.42     4858.73     71.30 o
  -1   6   1     3507.73     3638.74     57.03 o
   0   6   1     3851.81     3905.84     59.31 o
   1   6   1     2910.03     2828.37     61.30 o
   2   6   1     1756.35     1645.28     59.68 o
   3   6   1      188.84      224.35     29.94 o
   4   6   1     1142.63     1167.59     65.08 o
   5   6   1     1117.28      942.76     59.84 o
   6   6   1       24.84       18.66     20.93 o
   7   6   1      151.85      160.11     35.40 o
   8   6   1        6.38        0.00     24.38 o
  -9   7   1      784.59      631.81     60.26 o
  -8   7   1     1702.81     1702.83     91.32 o
  -7   7   1      733.68      718.55     61.16 o
  -6   7   1     2044.01     2034.34     66.49 o
  -5   7   1     4443.90     4341.43     98.76 o
  -4   7   1     2130.14     2010.90     81.33 o
  -3   7   1     3639.58     3745.05     81.63 o
  -2   7   1     5015.66     5018.05     75.97 o
  -1   7   1     4717.29     4751.17     90.23 o
   0   7   1     6235.65     6202.80    126.48 o
   1   7   1     4116.67     4078.83    187.59 o
   2   7   1     4421.85     4435.52     89.43 o
   3   7   1     3839.98     3722.81    151.02 o
   4   7   1     1247.36     1313.50     71.55 o
   5   7   1     1862.30     1611.78     84.64 o
   6   7   1     1437.83     1434.49     82.04 o
   7   7   1      406.51      470.11     53.79 o
  -8   8   1       15.40       20.35     24.86 o
  -7   8   1      151.98      181.51     27.72 o
  -6   8   1      308.78      368.97     68.03 o
  -5   8   1      273.58      282.80     27.04 o
  -4   8   1     1144.54     1177.27     45.94 o
  -3   8   1     2518.79     2729.28    101.23 o
  -2   8   1     1416.56     1243.22     41.01 o
  -1   8   1     1353.25     1402.38     45.42 o
   0   8   1     2649.49     2554.50     63.42 o
   1   8   1     2402.92     2481.98     63.69 o
   2   8   1     1963.32     2038.16     57.98 o
   3   8   1     2501.28     2493.43    101.55 o
   4   8   1     1951.41     1959.57     94.02 o
   5   8   1     1369.29     1480.34     83.79 o
   6   8   1     1521.60     1456.23     86.92 o
  -7   9   1      211.52      240.49     32.65 o
  -6   9   1       15.53       15.07     22.15 o
  -5   9   1       24.54       28.67     24.96 o
  -4   9   1      133.16      145.22     32.12 o
  -3   9   1        0.54        0.00     19.29 o
  -2   9   1        2.78        0.00     18.13 o
  -1   9   1       21.46       16.97     14.28 o
   0   9   1        0.74       10.04     13.02 o
   1   9   1       93.16       80.65     17.37 o
   2   9   1      328.51      388.07     44.25 o
   3   9   1       90.63       94.71     31.96 o
   4   9   1      481.85      458.45     51.52 o
  -5  10   1      580.60      591.80     57.77 o
  -4  10   1      603.55      602.03     56.29 o
  -3  10   1      872.82      951.77     66.73 o
  -2  10   1      975.39     1005.67     66.57 o
  -1  10   1      504.46      481.08     46.59 o
   0  10   1      242.36      298.78     26.92 o
   1  10   1      214.21      185.39     35.67 o
   2  10   1       99.31      129.80     34.61 o
  -1 -11   2      551.76      539.49     51.83 o
   0 -11   2      857.35      870.47     63.07 o
   1 -11   2     1613.69     1617.24     85.97 o
   2 -11   2      863.96      865.28     64.45 o
   3 -11   2      867.96      997.72     69.64 o
   4 -11   2     1524.23     1651.26     89.94 o
  -4 -10   2       31.43       13.20     24.27 o
  -3 -10   2        3.58        2.51     15.41 o
  -2 -10   2       40.10       55.14     17.26 o
  -1 -10   2       99.51      136.84     21.24 o
   0 -10   2       24.72       27.77     21.99 o
   1 -10   2      111.32      132.61     28.88 o
   2 -10   2      805.83      828.55     57.88 o
   3 -10   2      310.44      249.52     38.37 o
   4 -10   2      311.42      332.73     44.04 o
   5 -10   2     1187.30     1140.19     72.93 o
   6 -10   2      497.02      390.66     50.77 o
  -5  -9   2     1017.82      959.46     70.28 o
  -4  -9   2     1026.79     1136.64     72.24 o
  -3  -9   2      435.61      387.11     29.22 o
  -2  -9   2      418.67      364.99     27.32 o
  -1  -9   2      566.42      547.14     31.56 o
   0  -9   2      281.29      344.15     41.98 o
   1  -9   2      390.55      331.78     35.67 o
   2  -9   2      243.95      273.96     34.08 o
   3  -9   2       61.96       55.65     23.00 o
   4  -9   2      195.49      220.96     35.93 o
   5  -9   2       52.25       39.48     23.37 o
   6  -9   2       20.09       39.12     18.03 o
   7  -9   2       27.79       39.78     19.04 o
  -6  -8   2      812.22      740.14     61.74 o
  -5  -8   2     1098.63     1063.50     70.44 o
  -4  -8   2     3601.20     3516.91    127.09 o
  -3  -8   2     1953.73     1825.05     83.74 o
  -2  -8   2     3349.84     3294.54     77.58 o
  -1  -8   2     5547.90     5450.87    105.94 o
   0  -8   2     3240.40     3271.59     73.48 o
   1  -8   2     3444.39     3415.54     89.54 o
   2  -8   2     1852.09     1675.06     72.19 o
   3  -8   2     3594.71     3457.45    113.31 o
   4  -8   2     1728.45     1613.72     51.78 o
   5  -8   2      239.18      258.04     24.70 o
   6  -8   2     1671.59     1611.71     72.87 o
   7  -8   2      577.62      560.19     37.94 o
   8  -8   2      196.96      196.59     28.65 o
  -7  -7   2      589.08      507.84     51.89 o
  -6  -7   2      981.14      882.13     63.81 o
  -5  -7   2     1160.47     1051.15     65.51 o
  -4  -7   2     3092.22     2697.01    101.87 o
  -3  -7   2     2957.97     2784.56     99.48 o
  -2  -7   2     4034.10     3949.71    119.04 o
  -1  -7   2     6564.51     6517.85    116.17 o
   0  -7   2     4407.89     4350.33     84.17 o
   1  -7   2     6479.17     6440.50    159.61 o
   2  -7   2     3773.58     3867.31     60.11 o
   3  -7   2     3074.88     3030.67     68.05 o
   4  -7   2     6509.82     6675.68    123.91 o
   5  -7   2     2062.20     2076.79     59.93 o
   6  -7   2     1762.86     1704.17     56.42 o
   7  -7   2     3752.10     3711.39     94.42 o
   8  -7   2     1804.44     1852.35     70.25 o
   9  -7   2      953.87     1020.04     71.50 o
  -8  -6   2       14.73        2.23     23.74 o
  -7  -6   2       15.47       25.65     21.94 o
  -6  -6   2        0.66        3.02     17.33 o
  -5  -6   2      592.19      582.31     48.39 o
  -4  -6   2      837.43      688.52     47.86 o
  -3  -6   2     1157.43     1096.20     57.50 o
  -2  -6   2      703.68      673.26     41.92 o
  -1  -6   2     2782.96     2798.87     85.97 o
   0  -6   2     2196.32     2170.60     45.95 o
   1  -6   2      821.41      860.78     34.08 o
   2  -6   2     4491.59     4420.27     63.79 o
   3  -6   2     8421.47     8433.18    180.65 o
   4  -6   2     3425.78     3405.90     74.47 o
   5  -6   2     2275.11     2231.55     60.17 o
   6  -6   2     4606.60     4542.87    209.14 o
   7  -6   2     1309.62     1374.41     52.44 o
   8  -6   2      849.79      847.78     44.80 o
   9  -6   2     1520.52     1469.47     84.16 o
  10  -6   2      636.42      597.15     61.90 o
  -9  -5   2      610.74      634.41     55.76 o
  -8  -5   2     1464.26     1366.76     77.38 o
  -7  -5   2      678.50      670.29     51.83 o
  -6  -5   2     1933.56     1839.52     81.73 o
  -5  -5   2     3516.01     3391.73    111.62 o
  -4  -5   2      219.41      195.52     27.56 o
  -3  -5   2      466.67      387.22     33.44 o
  -2  -5   2     3467.90     3452.04     99.16 o
  -1  -5   2      533.84      574.20     32.54 o
   0  -5   2      305.69      304.80     10.94 o
   1  -5   2      447.35      441.64     14.02 o
   2  -5   2       38.48       25.53      5.33 o
   3  -5   2      493.05      535.75     21.34 o
   4  -5   2      248.40      213.16     17.71 o
   5  -5   2       64.71      151.16     17.62 o
   6  -5   2      719.33      749.52     35.75 o
   7  -5   2     2779.04     2749.52     75.08 o
   8  -5   2      120.10      106.69     29.63 o
   9  -5   2      197.27      209.46     38.74 o
  10  -5   2      610.38      653.06     58.72 o
  -9  -4   2     1340.51     1304.49     75.42 o
  -8  -4   2     1714.30     1618.46     79.02 o
  -7  -4   2     5313.00     5408.69    157.30 o
  -6  -4   2     5123.24     4759.76    139.02 o
  -5  -4   2     4295.17     4199.34    123.49 o
  -4  -4   2     8685.99     8404.19    198.33 o
  -3  -4   2    14098.24    13622.61    194.32 o
  -2  -4   2    17748.47    17134.18    347.36 o
  -1  -4   2     5881.91     6253.51    141.93 o
   0  -4   2    13542.33    13523.17    187.18 o
   1  -4   2    13877.87    14808.82    169.45 o
   2  -4   2      110.16      193.17      8.43 o
   3  -4   2     3888.41     3672.87     69.93 o
   4  -4   2     2342.09     2362.81     61.61 o
   5  -4   2      708.89      643.86     29.16 o
   6  -4   2     3078.81     3233.96     77.02 o
   7  -4   2      347.36      349.48     36.94 o
   8  -4   2       21.81       20.46     22.42 o
   9  -4   2      171.29      185.71     36.73 o
  10  -4   2        8.69        0.00     23.00 o
 -10  -3   2      208.35      210.78     37.68 o
  -9  -3   2     1160.95     1182.90     67.52 o
  -8  -3   2     2773.53     2782.97    101.81 o
  -7  -3   2     1443.62     1327.59     65.45 o
  -6  -3   2     4107.86     3907.29    129.11 o
  -5  -3   2     7336.18     7215.91    121.61 o
  -4  -3   2     2832.97     2960.14     57.40 o
  -3  -3   2    18433.12    18127.01    252.80 o
  -2  -3   2    31262.60    31292.79    422.81 o
  -1  -3   2    19470.75    19583.30    380.80 o
   0  -3   2    16713.35    16298.09    266.17 o
   1  -3   2    13077.66    13624.81    154.46 o
   2  -3   2    23357.00    23191.40    258.83 o
   3  -3   2     7527.43     7450.74    118.65 o
   4  -3   2     5637.84     5812.21    101.43 o
   5  -3   2    12336.17    12077.91    191.79 o
   6  -3   2     2933.72     2979.76    104.14 o
   7  -3   2     4032.52     4003.24    126.51 o
   8  -3   2     5606.99     6004.15    174.05 o
   9  -3   2      649.98      599.32     52.10 o
  10  -3   2      354.18      485.27     51.52 o
  -9  -2   2      151.25      151.74     29.68 o
  -8  -2   2      963.89      913.51     37.51 o
  -7  -2   2      709.56      657.12     29.75 o
  -6  -2   2       31.65       46.54     10.90 o
  -5  -2   2     4077.00     4292.13     95.82 o
  -4  -2   2     2530.15     2400.90     50.08 o
  -3  -2   2      415.39      461.36     16.99 o
  -2  -2   2     3617.00     3621.84     58.36 o
  -1  -2   2      111.71      271.32     14.71 o
   0  -2   2      170.14      342.92     17.70 o
   1  -2   2    10715.70    11097.32    125.39 o
   2  -2   2    12880.84    13007.06    184.97 o
   3  -2   2    14799.33    14508.54    167.04 o
   4  -2   2    11793.45    12260.30    145.68 o
   5  -2   2     9945.97     9760.77    146.42 o
   6  -2   2     8527.97     8244.21    130.90 o
   7  -2   2     2223.45     2284.30     88.09 o
   8  -2   2     2228.09     2119.36     87.45 o
   9  -2   2     3660.66     3818.70    131.81 o
  10  -2   2     1202.65     1310.00     76.80 o
 -10  -1   2      707.67      773.27     57.13 o
  -9  -1   2      113.65      143.74     20.27 o
  -8  -1   2     1616.46     1687.44     50.85 o
  -7  -1   2     2441.27     2328.58     77.17 o
  -6  -1   2     1807.77     1796.45     46.99 o
  -5  -1   2     3819.67     3882.82     74.11 o
  -4  -1   2     3010.80     3129.74     59.23 o
  -3  -1   2        7.22       21.74      6.10 o
  -2  -1   2       50.47       47.07      5.28 o
  -1  -1   2     1152.09     1525.23     36.30 o
   0  -1   2      384.23      608.12     18.60 o
   1  -1   2      971.85      784.73     13.16 o
   2  -1   2      265.48      278.39     19.57 o
   3  -1   2      243.44      269.96     12.83 o
   4  -1   2     4164.46     4338.38     72.68 o
   5  -1   2     7252.19     7525.48    119.37 o
   6  -1   2      490.51      513.10     22.73 o
   7  -1   2     2455.77     2390.99     56.63 o
   8  -1   2     2135.20     2290.81     90.79 o
   9  -1   2      715.76      632.82     50.93 o
  10  -1   2     1474.54     1569.75     80.98 o
 -10   0   2     1427.19     1525.87     79.82 o
  -9   0   2     1135.98     1154.07     63.71 o
  -8   0   2     2496.73     2560.90     63.74 o
  -7   0   2     7750.59     8041.65    254.59 o
  -6   0   2     8127.53     8285.20    136.51 o
  -5   0   2     1310.45     1332.04     35.76 o
  -4   0   2     7369.22     7297.69    113.82 o
  -3   0   2    20992.59    21071.69    309.04 o
  -2   0   2     1209.97     1519.98     41.76 o
  -1   0   2    13650.80    12747.59    247.83 o
   0   0   2     8427.27     9308.18    127.74 o
   1   0   2      304.22      295.01     17.67 o
   2   0   2     1767.22     1855.72     33.93 o
   3   0   2     3183.48     3525.68     60.00 o
   4   0   2     3973.17     3865.82     68.17 o
   5   0   2     1241.17     1290.71     34.82 o
   6   0   2       85.11       82.25     18.34 o
   7   0   2      655.22      653.38     29.22 o
   8   0   2        1.39        7.31     17.91 o
   9   0   2       39.82       52.26     24.43 o
  10   0   2        9.86       35.67     23.85 o
 -10   1   2      929.93      933.38     64.77 o
  -9   1   2     1850.20     1779.63     81.57 o
  -8   1   2     5670.18     5615.44    160.96 o
  -7   1   2     3144.23     3275.51    118.93 o
  -6   1   2     7646.77     7973.83    253.29 o
  -5   1   2     8515.13     8671.82    135.39 o
  -4   1   2     2883.71     2829.24     79.98 o
  -3   1   2    22169.94    21693.17    426.81 o
  -2   1   2    12225.72    12547.72    251.70 o
  -1   1   2    18381.61    18047.56    221.92 o
   0   1   2    24708.66    24506.62    219.34 o
   1   1   2     4319.38     4667.86     98.95 o
   2   1   2    22106.64    22279.76    302.22 o
   3   1   2     5153.35     5113.85     82.56 o
   4   1   2     5104.57     4993.12     84.72 o
   5   1   2    10424.54    10743.33    165.01 o
   6   1   2     5503.88     5481.48     99.97 o
   7   1   2     3516.87     3541.82     91.98 o
   8   1   2      964.20      981.15     43.30 o
   9   1   2      446.23      538.58     47.12 o
  10   1   2      460.39      437.99     46.75 o
 -10   2   2       36.28       23.53     26.34 o
  -9   2   2       64.65       43.57     25.17 o
  -8   2   2      773.77      853.67     56.92 o
  -7   2   2     2660.04     2731.83     62.99 o
  -6   2   2      981.00     1004.03     46.24 o
  -5   2   2      942.52      956.44     47.12 o
  -4   2   2     9091.94     9106.71    203.41 o
  -3   2   2     7765.14     7835.34    126.59 o
  -2   2   2     1337.48     1354.75     24.68 o
  -1   2   2     9259.78     9267.67    109.05 o
   0   2   2    23119.05    22849.17    252.48 o
   1   2   2    14054.48    14880.72    167.74 o
   2   2   2    10793.27    11155.65    159.76 o
   3   2   2    18133.11    18402.75    329.71 o
   4   2   2    17165.41    17678.15    252.17 o
   5   2   2     3980.73     3867.47    142.07 o
   6   2   2     5761.75     5802.56    105.19 o
   7   2   2     5585.75     5343.74    106.93 o
   8   2   2      751.94      720.10     34.72 o
   9   2   2     2312.05     2273.11     94.60 o
 -10   3   2      494.06      482.67     51.14 o
  -9   3   2       64.08       54.75     27.93 o
  -8   3   2      201.74      191.97     33.97 o
  -7   3   2      958.53     1041.34     59.31 o
  -6   3   2      215.75      254.88     16.63 o
  -5   3   2      802.91      753.76     43.14 o
  -4   3   2        5.53       22.39      9.03 o
  -3   3   2     3363.94     3454.33     68.23 o
  -2   3   2      444.41      393.06     14.80 o
  -1   3   2     1173.85     1266.28     23.94 o
   0   3   2     6482.76     6806.60     84.13 o
   1   3   2      208.14      238.44      8.68 o
   2   3   2     3027.07     3131.53     56.12 o
   3   3   2     3115.56     3405.30     62.76 o
   4   3   2     1662.52     1481.70     37.70 o
   5   3   2     3186.72     3005.56    121.34 o
   6   3   2      398.32      393.46     52.18 o
   7   3   2     1171.40     1157.84     62.43 o
   8   3   2     2078.03     2074.57     90.47 o
   9   3   2      747.82      704.58     57.03 o
 -10   4   2      873.00      889.07     69.22 o
  -9   4   2     2754.53     2723.24    114.53 o
  -8   4   2     2549.16     2605.16    106.90 o
  -7   4   2     2336.01     2312.97     94.92 o
  -6   4   2     6343.52     6203.53    169.12 o
  -5   4   2     3637.01     3472.08    107.70 o
  -4   4   2     2243.14     2301.11     57.86 o
  -3   4   2     7726.89     7762.22    100.94 o
  -2   4   2     1678.28     1644.51     34.81 o
  -1   4   2       51.02      102.19      7.91 o
   0   4   2     4019.21     4174.91     58.12 o
   1   4   2     2430.75     2443.41     43.70 o
   2   4   2     1042.45     1072.35     20.21 o
   3   4   2      157.65      136.54     15.05 o
   4   4   2       38.65       36.76      8.81 o
   5   4   2        0.00        0.00     13.09 o
   6   4   2      239.85      209.83     31.59 o
   7   4   2        2.26        0.00     16.96 o
   8   4   2       35.99       30.58     25.12 o
   9   4   2      345.80      302.84     43.35 o
 -10   5   2      915.06     1055.23     76.96 o
  -9   5   2     1080.85     1169.81     74.41 o
  -8   5   2     2340.28     2325.48    102.87 o
  -7   5   2     3393.85     3746.56    130.33 o
  -6   5   2     2277.78     2140.80    109.18 o
  -5   5   2     4763.42     4819.30    114.80 o
  -4   5   2     4612.30     4257.82    351.39 o
  -3   5   2     3565.65     3427.30     55.53 o
  -2   5   2    14093.68    14267.36    171.88 o
  -1   5   2    12921.86    13399.24    161.02 o
   0   5   2     3998.33     3905.14     73.31 o
   1   5   2     6520.45     6609.49     87.09 o
   2   5   2     6449.61     6449.12     85.81 o
   3   5   2     1705.00     1744.92     71.39 o
   4   5   2     2460.48     2403.28     90.68 o
   5   5   2     3892.85     3770.94    125.24 o
   6   5   2     1646.08     1680.41     81.41 o
   7   5   2      169.21      188.31     36.25 o
   8   5   2      235.87      293.83     43.88 o
  -9   6   2      437.26      483.62     55.23 o
  -8   6   2      260.03      215.66     38.80 o
  -7   6   2     1356.74     1224.67     72.29 o
  -6   6   2     1381.14     1322.74     51.20 o
  -5   6   2     1689.62     1571.64     53.35 o
  -4   6   2     5438.70     5527.19    135.15 o
  -3   6   2     2141.76     2013.09     57.13 o
  -2   6   2     3176.59     3314.54     55.16 o
  -1   6   2     7893.62     7819.81    103.90 o
   0   6   2     8392.77     8924.78    115.41 o
   1   6   2     7395.22     7712.18    128.73 o
   2   6   2     4297.42     4213.12     82.25 o
   3   6   2     4636.30     4802.23     92.89 o
   4   6   2     4010.51     4062.12    131.12 o
   5   6   2     2079.55     1938.84     88.51 o
   6   6   2     1742.55     1619.94     84.27 o
   7   6   2     1428.22     1486.96     83.16 o
  -8   7   2       19.16        7.84     26.55 o
  -7   7   2      155.85      186.98     27.55 o
  -6   7   2        0.73        9.54     15.47 o
  -5   7   2      163.99      175.01     22.76 o
  -4   7   2        7.93        2.09     11.37 o
  -3   7   2      174.35      177.86     14.11 o
  -2   7   2     1988.51     2075.47     42.97 o
  -1   7   2      408.66      413.57     23.29 o
   0   7   2      416.92      460.69     29.10 o
   1   7   2     1706.36     1796.76     49.76 o
   2   7   2      992.59     1046.35     38.42 o
   3   7   2     1377.36     1317.15     68.21 o
   4   7   2     1534.55     1638.76     82.79 o
   5   7   2     1603.50     1739.03     89.41 o
   6   7   2      980.64     1025.23     70.81 o
   7   7   2      633.14      763.99     68.00 o
  -8   8   2      545.07      590.05     60.37 o
  -7   8   2      420.91      432.49     38.38 o
  -6   8   2      943.42      933.22     59.47 o
  -5   8   2      752.20      779.57     53.40 o
  -4   8   2      126.67      158.03     34.77 o
  -3   8   2      825.16      802.74     53.48 o
  -2   8   2      125.49      122.82     17.31 o
  -1   8   2        0.00        3.03     11.18 o
   0   8   2      660.67      697.69     34.11 o
   1   8   2      154.06      147.37     18.55 o
   2   8   2       18.34        0.32     17.91 o
   3   8   2        0.74        0.00     16.80 o
   4   8   2       10.92       13.41     22.68 o
   5   8   2       33.67       23.27     26.82 o
  -6   9   2      569.28      580.70     41.81 o
  -5   9   2      957.39      974.72     69.59 o
  -4   9   2     1988.22     1955.32     93.39 o
  -3   9   2     1976.36     2032.97     91.58 o
  -2   9   2     1987.90     2124.50     88.83 o
  -1   9   2     2008.98     2095.77     60.44 o
   0   9   2     1565.74     1626.88     52.72 o
   1   9   2      979.52      992.26     62.38 o
   2   9   2      673.64      691.81     54.48 o
   3   9   2      375.27      323.30     45.95 o
   4   9   2      258.19      232.25     44.73 o
  -4  10   2      648.21      598.53     57.35 o
  -3  10   2     1089.33     1235.75     75.58 o
  -2  10   2      833.08      938.31     64.45 o
  -1  10   2      825.52      907.84     62.33 o
   0  10   2     1759.73     1969.42     87.03 o
   1  10   2      968.95     1034.45     67.42 o
   2  10   2      568.20      553.74     55.60 o
  -1 -11   3        1.31        0.00     19.03 o
   0 -11   3        0.40       13.30     22.05 o
   1 -11   3        7.55       38.27     24.59 o
   2 -11   3       61.43       61.48     29.04 o
   3 -11   3        2.59        0.64     24.80 o
   4 -11   3      149.92      232.14     42.72 o
  -4 -10   3     1742.19     1739.03     93.76 o
  -3 -10   3     1358.97     1314.62     53.30 o
  -2 -10   3      898.77      801.67     41.02 o
  -1 -10   3      856.77      819.15     39.86 o
   0 -10   3     1175.54     1158.15     66.94 o
   1 -10   3      647.99      515.79     45.63 o
   2 -10   3      346.31      309.25     40.23 o
   3 -10   3      695.86      707.02     53.64 o
   4 -10   3      514.34      526.77     50.93 o
   5 -10   3      347.98      394.85     46.96 o
   6 -10   3      240.92      203.25     38.90 o
  -5  -9   3     1324.29     1200.45     77.33 o
  -4  -9   3     1209.07     1158.63     72.19 o
  -3  -9   3     2551.63     2613.27    105.63 o
  -2  -9   3     1602.82     1598.85    139.12 o
  -1  -9   3     1275.02     1205.02     47.94 o
   0  -9   3     4905.77     5165.63    104.56 o
   1  -9   3     4611.36     4675.07    142.94 o
   2  -9   3     3372.69     3260.82    113.21 o
   3  -9   3     2653.34     2527.88     99.32 o
   4  -9   3     1296.16     1295.37     71.55 o
   5  -9   3     1990.66     1882.98     88.51 o
   6  -9   3      778.56      709.65     39.73 o
   7  -9   3      814.70      847.22     61.21 o
  -6  -8   3       48.35       28.99     27.56 o
  -5  -8   3      895.78      834.96     63.12 o
  -4  -8   3     1598.56     1499.21     78.39 o
  -3  -8   3      632.35      622.11     49.66 o
  -2  -8   3     1781.96     1657.57     73.62 o
  -1  -8   3     3203.50     3125.42    111.86 o
   0  -8   3     2164.00     2018.92    141.72 o
   1  -8   3     3346.50     3277.20     71.09 o
   2  -8   3     3493.18     3601.29    115.01 o
   3  -8   3     2808.95     2568.37     95.19 o
   4  -8   3     2306.69     2230.84     78.97 o
   5  -8   3     1830.33     1890.62     58.51 o
   6  -8   3     1431.99     1473.27     54.16 o
   7  -8   3     1044.88      924.63     86.97 o
   8  -8   3     1659.67     1767.90    158.20 o
  -7  -7   3      293.61      339.25     44.84 o
  -6  -7   3       92.26      136.53     33.65 o
  -5  -7   3      454.44      426.49     45.84 o
  -4  -7   3        3.41        2.49     19.87 o
  -3  -7   3        2.11        0.00     17.33 o
  -2  -7   3      334.18      349.80     33.92 o
  -1  -7   3      141.96      139.81     22.63 o
   0  -7   3      718.33      707.14     28.55 o
   1  -7   3      182.72      176.21     22.31 o
   2  -7   3        0.15       29.69      9.39 o
   3  -7   3      702.52      733.15     30.51 o
   4  -7   3     1631.47     1584.81     72.34 o
   5  -7   3      746.24      684.28     52.39 o
   6  -7   3     1072.18     1113.18     45.13 o
   7  -7   3     1660.67     1678.95     59.49 o
   8  -7   3      873.18      913.60     47.32 o
   9  -7   3      431.88      408.49     36.35 o
  -8  -6   3     1137.24     1090.15     73.30 o
  -7  -6   3     1985.32     1752.49     86.60 o
  -6  -6   3     1723.68     1719.90     82.15 o
  -5  -6   3     1329.06     1352.50     70.12 o
  -4  -6   3     6922.59     6417.81    172.78 o
  -3  -6   3     5025.28     4731.62    134.51 o
  -2  -6   3     2223.70     2034.98     74.15 o
  -1  -6   3     5004.87     5013.74    129.48 o
   0  -6   3      585.21      547.37     23.24 o
   1  -6   3     1386.15     1330.75     27.02 o
   2  -6   3     2475.02     2349.19     39.96 o
   3  -6   3      613.94      599.95     26.38 o
   4  -6   3     1894.15     1802.16     69.75 o
   5  -6   3      100.36       99.69     15.88 o
   6  -6   3      150.41      141.40     20.01 o
   7  -6   3       27.96       40.85     25.02 o
   8  -6   3       57.22      112.59     22.25 o
   9  -6   3       19.16       40.33     25.76 o
  -9  -5   3     1472.58     1381.23     81.78 o
  -8  -5   3     1743.46     1678.61     84.48 o
  -7  -5   3     1340.60     1217.57     67.68 o
  -6  -5   3     6748.91     6345.46    176.17 o
  -5  -5   3     5978.93     5728.28    159.58 o
  -4  -5   3     3105.46     3159.96    103.61 o
  -3  -5   3    13699.28    13492.66    293.94 o
  -2  -5   3    14217.71    13615.78    289.75 o
  -1  -5   3     6469.38     6434.88    151.58 o
   0  -5   3    11489.28    11743.14    166.16 o
   1  -5   3    12934.17    13155.74    154.37 o
   2  -5   3     8303.63     8373.04    103.64 o
   3  -5   3     5820.39     6064.94     78.64 o
   4  -5   3     4672.04     4454.28     86.68 o
   5  -5   3     3501.66     2952.08    337.21 o
   6  -5   3     1449.92     1274.42     77.75 o
   7  -5   3      351.30      375.74     85.86 o
   8  -5   3      857.87      901.00     61.11 o
   9  -5   3      688.96      648.08     54.59 o
  10  -5   3      157.10      122.22     35.09 o
  -9  -4   3      181.19      185.23     36.46 o
  -8  -4   3      275.74      285.03     38.32 o
  -7  -4   3      860.03      976.26     59.15 o
  -6  -4   3      667.69      610.29     44.57 o
  -5  -4   3      853.86      753.08     46.06 o
  -4  -4   3     8428.37     8435.41    200.07 o
  -3  -4   3     3490.87     3324.81    110.85 o
  -2  -4   3      701.57      790.12     39.86 o
  -1  -4   3    14833.19    14410.35    293.67 o
   0  -4   3     6054.97     6214.14     92.68 o
   1  -4   3    17163.09    16766.06    190.47 o
   2  -4   3    17787.04    18015.59    222.32 o
   3  -4   3     3893.84     3769.90     73.80 o
   4  -4   3     8889.99     8672.06    141.99 o
   5  -4   3     2114.96     2113.70     89.91 o
   6  -4   3     5934.33     5931.85    244.14 o
   7  -4   3     9754.30    10079.96    178.09 o
   8  -4   3     2589.06     2598.37    102.61 o
   9  -4   3     2827.05     2963.70    117.66 o
  10  -4   3     1133.25     1129.53     75.31 o
 -10  -3   3      304.63      331.57     43.30 o
  -9  -3   3      391.88      371.05     42.66 o
  -8  -3   3      356.75      304.59     36.62 o
  -7  -3   3      226.81      194.35     28.78 o
  -6  -3   3       10.24       19.22      9.83 o
  -5  -3   3       17.44       45.43     10.21 o
  -4  -3   3      190.48      138.54     15.18 o
  -3  -3   3     1888.21     1963.33     40.30 o
  -2  -3   3        3.54       26.70      9.67 o
  -1  -3   3      495.53      518.24      9.63 o
   0  -3   3     1522.72     1484.84     28.52 o
   1  -3   3     2175.71     2269.43     32.94 o
   2  -3   3     4543.58     4748.94     60.29 o
   3  -3   3     8848.39     9688.48    147.99 o
   4  -3   3     7395.70     7591.32    124.78 o
   5  -3   3     3750.00     3776.98     77.93 o
   6  -3   3     2470.93     2449.10     62.88 o
   7  -3   3     4312.35     4507.80    137.69 o
   8  -3   3     3095.60     2853.46    108.17 o
   9  -3   3     1226.67     1210.68     69.80 o
  10  -3   3     1121.26     1173.10     73.56 o
 -10  -2   3     1369.74     1399.09     74.68 o
  -9  -2   3     2228.83     2040.07     87.40 o
  -8  -2   3      635.69      651.99     83.85 o
  -7  -2   3     1953.36     1961.56     78.92 o
  -6  -2   3     7368.75     6956.30    479.94 o
  -5  -2   3     1262.88     1397.87     95.85 o
  -4  -2   3     3779.17     3815.10     69.83 o
  -3  -2   3     9398.58     9618.10    142.29 o
  -2  -2   3     3290.01     3472.44     57.68 o
  -1  -2   3     1550.22     1675.43     28.82 o
   0  -2   3      934.87      920.13     26.50 o
   1  -2   3     1012.59      973.63     27.16 o
   2  -2   3        0.61       14.29      4.81 o
   3  -2   3     4440.67     4604.96     59.79 o
   4  -2   3      845.63      855.44     23.83 o
   5  -2   3     1119.80     1204.07     26.71 o
   6  -2   3      611.57      584.01     40.01 o
   7  -2   3      431.34      397.76     36.57 o
   8  -2   3      136.43      131.49     27.56 o
   9  -2   3      382.36      345.77     40.86 o
  10  -2   3      113.99       91.74     32.49 o
 -10  -1   3     1401.41     1478.33     76.90 o
  -9  -1   3     1526.98     1591.29     74.73 o
  -8  -1   3     3122.30     3108.27     74.11 o
  -7  -1   3     4291.66     4366.82    125.24 o
  -6  -1   3     4446.43     4299.96     90.05 o
  -5  -1   3     7685.56     7488.42    122.60 o
  -4  -1   3     8666.74     8872.67    136.09 o
  -3  -1   3    22631.14    23410.05    320.61 o
  -2  -1   3    32891.56    33951.30    645.01 o
  -1  -1   3     2010.15     1807.67     44.84 o
   0  -1   3        6.84      302.52     13.99 o
   1  -1   3    18881.07    18362.19    202.91 o
   2  -1   3     7161.20     7057.48    107.94 o
   3  -1   3     8761.46     9197.11    109.99 o
   4  -1   3     7986.59     8124.89    124.02 o
   5  -1   3     4459.88     4456.05     79.31 o
   6  -1   3     3335.21     3132.39    119.59 o
   7  -1   3      161.64      193.03     27.72 o
   8  -1   3     1388.42     1412.98     70.81 o
   9  -1   3     1277.99     1299.93     71.76 o
  10  -1   3       11.41       17.81     24.59 o
 -10   0   3      572.94      499.15     49.66 o
  -9   0   3      377.47      433.12     43.46 o
  -8   0   3      997.01      948.03     38.34 o
  -7   0   3     6528.23     6726.78    120.68 o
  -6   0   3     4368.77     4256.64     82.49 o
  -5   0   3     1767.55     1721.39     42.38 o
  -4   0   3    12551.10    12781.84    186.34 o
  -3   0   3     9455.52     9463.40    198.91 o
  -2   0   3    11749.41    11935.89    239.72 o
  -1   0   3    40675.50    41453.39    783.02 o
   0   0   3    21815.70    20510.96    276.00 o
   1   0   3    19118.70    19868.74    223.77 o
   2   0   3    27644.18    27550.91    370.45 o
   3   0   3     9673.84     9402.51    138.57 o
   4   0   3     8336.48     8417.03    129.69 o
   5   0   3     5205.77     5290.63     92.24 o
   6   0   3     5772.34     5935.12    105.26 o
   7   0   3     4794.24     4673.60    101.71 o
   8   0   3     3155.91     3190.01    110.13 o
   9   0   3     2087.28     2280.16     95.24 o
  10   0   3      885.13      882.87     61.53 o
 -10   1   3       93.60       81.20     30.90 o
  -9   1   3      206.77      230.55     36.36 o
  -8   1   3        0.02        0.00     11.00 o
  -7   1   3       27.92       20.08     12.35 o
  -6   1   3      358.89      356.22     20.84 o
  -5   1   3     4267.91     4294.55     78.16 o
  -4   1   3     1185.07     1203.15     46.90 o
  -3   1   3     7996.77     8346.26    180.73 o
  -2   1   3     3549.28     3222.92     79.66 o
  -1   1   3    20071.40    19537.41    265.38 o
   0   1   3     7094.66     6604.28     73.91 o
   1   1   3    26075.14    27826.09    415.39 o
   2   1   3     1872.62     2079.64     40.68 o
   3   1   3    12068.62    11959.25    173.53 o
   4   1   3     9078.56     9074.35    139.84 o
   5   1   3     3958.23     3969.90     75.98 o
   6   1   3     4349.61     4399.72    112.12 o
   7   1   3     3004.53     2717.39    140.82 o
   8   1   3     2304.41     2402.35     63.99 o
   9   1   3     1154.90     1186.83     66.57 o
  10   1   3      704.56      699.49     57.35 o
 -10   2   3     1394.10     1426.23     82.84 o
  -9   2   3     1144.27     1172.73     69.54 o
  -8   2   3      789.03      947.06     60.95 o
  -7   2   3     1112.90     1135.12     64.74 o
  -6   2   3     5238.46     5439.87     97.70 o
  -5   2   3     4288.84     4203.90    116.92 o
  -4   2   3      935.06      878.31     40.92 o
  -3   2   3     1567.33     1604.09     54.11 o
  -2   2   3     1170.11      966.17     21.49 o
  -1   2   3       74.29      104.91      7.21 o
   0   2   3     1984.01     2133.42     26.58 o
   1   2   3     1340.90     1292.62     22.07 o
   2   2   3       34.56       30.22      6.49 o
   3   2   3       10.75       14.99      6.40 o
   4   2   3      359.42      303.22     17.31 o
   5   2   3      473.24      452.99     22.32 o
   6   2   3      513.75      511.94     26.55 o
   7   2   3      839.89      869.14     36.55 o
   8   2   3      653.69      653.88     34.01 o
   9   2   3      817.51      803.90     57.24 o
 -10   3   3     1305.66     1404.18     82.57 o
  -9   3   3     1593.86     1541.02     82.57 o
  -8   3   3     2444.84     2517.07    103.03 o
  -7   3   3     2587.95     2659.06     99.75 o
  -6   3   3     4074.55     4115.60    124.81 o
  -5   3   3     9344.39     9515.33    223.02 o
  -4   3   3     8095.14     7994.03    186.88 o
  -3   3   3    12172.45    12638.48    194.48 o
  -2   3   3    16155.39    16134.32    188.87 o
  -1   3   3     6946.03     6993.93     88.99 o
   0   3   3     1441.99     1737.19     64.34 o
   1   3   3     3838.27     3719.58     48.63 o
   2   3   3     6459.98     6462.93     82.04 o
   3   3   3     1314.47     1389.30     41.68 o
   4   3   3     2381.25     2241.85     50.85 o
   5   3   3     1702.22     1599.64     43.76 o
   6   3   3      529.06      513.73     26.94 o
   7   3   3      183.03      230.23     33.23 o
   8   3   3        8.03       19.03     21.04 o
   9   3   3       41.40       49.55     27.98 o
 -10   4   3      614.56      754.24     66.73 o
  -9   4   3     1075.33     1109.45     74.99 o
  -8   4   3     1819.05     1932.38     90.89 o
  -7   4   3     3005.16     2976.58    109.87 o
  -6   4   3     6042.14     5733.95    161.01 o
  -5   4   3     2964.68     2869.84     95.56 o
  -4   4   3     2104.15     2151.83     56.72 o
  -3   4   3    14191.20    14294.71    173.92 o
  -2   4   3     6161.71     6268.05     84.96 o
  -1   4   3     6243.64     6669.22     87.95 o
   0   4   3    15228.49    15340.74    179.57 o
   1   4   3     7398.10     7475.82     95.18 o
   2   4   3    15169.98    15818.79    150.54 o
   3   4   3     9747.94     9493.72    261.48 o
   4   4   3     1760.35     1741.07     62.41 o
   5   4   3     2558.38     2499.95     94.39 o
   6   4   3     1970.87     1911.65     83.69 o
   7   4   3     1567.63     1374.55     74.52 o
   8   4   3     1021.67     1028.41     66.89 o
   9   4   3      521.55      529.36     55.60 o
  -9   5   3       39.83       53.74     31.00 o
  -8   5   3        8.58        9.01     21.78 o
  -7   5   3      132.07      128.95     29.94 o
  -6   5   3      517.77      478.70     41.98 o
  -5   5   3     2461.42     2346.44     70.52 o
  -4   5   3     1023.93      998.23     38.53 o
  -3   5   3     2544.46     2456.07     45.57 o
  -2   5   3     3457.93     3401.89     55.33 o
  -1   5   3      650.87      628.36     19.90 o
   0   5   3     4094.48     4086.35     60.84 o
   1   5   3     5379.79     5366.52     74.74 o
   2   5   3     5116.10     5213.06     59.09 o
   3   5   3     4204.41     4295.65     99.11 o
   4   5   3     5447.46     5471.71    155.24 o
   5   5   3     6133.52     6521.32    183.43 o
   6   5   3     1769.82     1736.75     85.38 o
   7   5   3     1128.78     1021.10     68.90 o
   8   5   3     1320.17     1492.37     85.06 o
  -9   6   3      182.29      241.89     46.00 o
  -8   6   3      179.84      165.84     37.74 o
  -7   6   3      217.04      228.54     35.99 o
  -6   6   3      366.70      399.68     40.20 o
  -5   6   3      885.64      814.56     39.29 o
  -4   6   3      219.17      230.66     15.41 o
  -3   6   3       46.45       47.49      9.26 o
  -2   6   3      607.40      643.22     24.68 o
  -1   6   3      240.99      243.48     14.33 o
   0   6   3     1190.42     1180.74     28.66 o
   1   6   3        6.86       28.33      9.82 o
   2   6   3      551.57      509.23     25.00 o
   3   6   3      281.66      280.85     34.40 o
   4   6   3        0.04       55.60     24.54 o
   5   6   3      462.72      444.19     45.79 o
   6   6   3      642.06      652.00     57.45 o
   7   6   3      525.23      621.37     59.52 o
  -8   7   3     1149.05     1298.13     83.26 o
  -7   7   3     1265.95     1215.29     75.10 o
  -6   7   3     1036.25     1018.56     48.57 o
  -5   7   3     1813.27     1918.48     62.99 o
  -4   7   3     3436.14     3406.58     83.12 o
  -3   7   3     1328.90     1485.89     37.54 o
  -2   7   3     1454.49     1432.30     35.65 o
  -1   7   3     3485.41     3605.57     77.00 o
   0   7   3      500.66      491.17     25.50 o
   1   7   3      302.66      267.81     20.58 o
   2   7   3     1433.22     1526.29     72.93 o
   3   7   3      204.81      201.40     33.28 o
   4   7   3       26.40        3.87     19.87 o
   5   7   3      129.52      131.81     33.28 o
   6   7   3       65.61      104.20     35.09 o
  -7   8   3     1129.38     1156.71     57.74 o
  -6   8   3     1837.39     1927.92     79.61 o
  -5   8   3     1238.67     1275.44     52.93 o
  -4   8   3     1472.59     1451.72     88.83 o
  -3   8   3     2213.11     2090.95     90.31 o
  -2   8   3     1444.41     1512.59     48.31 o
  -1   8   3     1605.03     1590.27     49.68 o
   0   8   3     3111.06     3100.91     73.19 o
   1   8   3     2731.51     2789.97    102.50 o
   2   8   3     1964.19     2042.19     90.52 o
   3   8   3     1483.82     1552.10     82.10 o
   4   8   3      816.37      922.73     66.51 o
   5   8   3      640.77      682.48     64.18 o
  -6   9   3      380.43      446.70     49.77 o
  -5   9   3      768.42      714.12     64.34 o
  -4   9   3     1142.23     1061.91     69.59 o
  -3   9   3      711.90      806.87     58.09 o
  -2   9   3     1299.49     1292.35     71.18 o
  -1   9   3     1258.76     1336.24     48.00 o
   0   9   3      434.10      544.52     47.70 o
   1   9   3     1431.72     1479.86     76.53 o
   2   9   3     1493.96     1681.47     86.07 o
   3   9   3      595.20      751.54     61.85 o
  -3  10   3        1.00        0.00     23.74 o
   0  10   3      325.08      421.67     45.74 o
   1  10   3      150.19      181.47     36.20 o
  -1 -11   4      586.67      615.06     55.91 o
   0 -11   4     1365.28     1374.23     79.08 o
   1 -11   4     2061.07     2160.17    100.01 o
   2 -11   4      624.45      606.32     54.48 o
   3 -11   4      520.73      563.07     55.28 o
   4 -11   4      867.51      935.08     68.95 o
  -4 -10   4      916.33      857.43     68.95 o
  -3 -10   4      564.28      505.10     36.49 o
  -2 -10   4     1436.89     1415.44     53.88 o
  -1 -10   4     1757.35     1705.21    113.37 o
   0 -10   4     1570.62     1581.94     79.45 o
   1 -10   4     2279.05     2368.51    100.01 o
   2 -10   4     1278.93     1284.03     70.81 o
   3 -10   4      796.11      821.55     58.83 o
   4 -10   4     1718.53     1781.49     88.19 o
   5 -10   4     1711.15     1657.84     87.24 o
   6 -10   4     1384.56     1368.62     82.31 o
  -5  -9   4       29.49       51.41     30.26 o
  -4  -9   4        8.69       21.46     25.17 o
  -3  -9   4      341.84      352.08     42.93 o
  -2  -9   4       33.24       40.33     23.43 o
  -1  -9   4      184.92      174.36     20.06 o
   0  -9   4     1254.78     1250.91     44.65 o
   1  -9   4     1597.19     1496.66     71.87 o
   2  -9   4     1117.24     1120.15     63.07 o
   3  -9   4     1130.16     1143.90     65.45 o
   4  -9   4     1697.52     1757.32     83.32 o
   5  -9   4     1286.41     1491.15     78.23 o
   6  -9   4      508.94      591.06     36.59 o
   7  -9   4      609.87      656.11     40.81 o
  -6  -8   4     1032.59     1068.05     72.66 o
  -5  -8   4      438.25      398.08     46.27 o
  -4  -8   4     1529.04     1514.95     78.86 o
  -3  -8   4     1111.48     1190.80     66.51 o
  -2  -8   4        2.63       19.87     17.65 o
  -1  -8   4      358.12      337.98     23.97 o
   0  -8   4     1169.41     1140.12     63.76 o
   1  -8   4       51.11       64.46     12.83 o
   2  -8   4     1029.75     1028.89     56.92 o
   3  -8   4      452.15      419.34     37.89 o
   4  -8   4     1422.00     1393.94     46.57 o
   5  -8   4      448.89      492.10     30.74 o
   6  -8   4        2.43        0.79     13.35 o
   7  -8   4       71.64       99.71     21.82 o
   8  -8   4      201.25      266.41     51.07 o
  -7  -7   4     1779.78     1832.63     93.39 o
  -6  -7   4     1394.60     1303.16     74.31 o
  -5  -7   4     4272.21     4049.72    136.95 o
  -4  -7   4     4735.94     4458.77    140.66 o
  -3  -7   4     3038.47     2788.75    100.49 o
  -2  -7   4     8274.36     7403.87    186.24 o
  -1  -7   4     2132.02     1961.05     73.30 o
   0  -7   4     2111.75     2040.11     51.37 o
   1  -7   4     4912.03     4707.90     87.40 o
   2  -7   4      831.31      835.51     29.58 o
   3  -7   4     2567.60     2530.16     88.56 o
   4  -7   4     1130.51      995.79     37.47 o
   5  -7   4     1033.53      876.86     46.77 o
   6  -7   4     1600.42     1614.49     54.00 o
   7  -7   4       78.91       87.66     32.17 o
   8  -7   4      122.64      158.11     24.91 o
   9  -7   4       34.83       22.06     20.40 o
  -8  -6   4     1170.10     1076.27     72.29 o
  -7  -6   4     1282.72     1185.02     72.19 o
  -6  -6   4      807.63      870.52     58.30 o
  -5  -6   4     2040.96     1948.75     85.91 o
  -4  -6   4     3996.35     3843.82    122.59 o
  -3  -6   4     2076.49     2020.51     79.02 o
  -2  -6   4     4153.95     3963.44    115.80 o
  -1  -6   4    13672.30    13072.53    280.21 o
   0  -6   4    10461.25    10316.00    222.44 o
   1  -6   4     5942.06     5659.34     76.30 o
   2  -6   4    12028.81    12590.57    151.64 o
   3  -6   4     7212.36     6360.83    474.56 o
   4  -6   4     1324.69     1384.46     42.40 o
   5  -6   4     6525.64     6271.97    118.37 o
   6  -6   4     6671.85     6454.77    125.67 o
   7  -6   4     1390.74     1360.26     61.56 o
   8  -6   4     1262.57     1367.93     54.80 o
   9  -6   4      960.64      942.23     66.51 o
  -9  -5   4        3.73        0.00     23.43 o
  -8  -5   4        1.10        0.00     18.18 o
  -7  -5   4       14.55       43.83     23.48 o
  -6  -5   4      778.20      736.06     53.21 o
  -5  -5   4      452.83      433.54     39.33 o
  -4  -5   4      101.18      117.08     23.48 o
  -3  -5   4     1907.32     1802.37     70.91 o
  -2  -5   4      755.42      623.65     38.74 o
  -1  -5   4      602.29      605.82     11.10 o
   0  -5   4     9940.67    10262.03    172.78 o
   1  -5   4     8592.71     8882.16    109.33 o
   2  -5   4     1876.90     2163.31     35.96 o
   3  -5   4    10922.15    11024.77    170.67 o
   4  -5   4     4874.95     4855.08     91.71 o
   5  -5   4     3305.10     3254.40     72.98 o
   6  -5   4     6785.48     6718.01    126.63 o
   7  -5   4     1225.48     1232.34     89.81 o
   8  -5   4     1716.27     1600.22     58.47 o
   9  -5   4     1991.65     1865.86     91.27 o
  10  -5   4     1107.13     1122.86     76.32 o
  -9  -4   4      566.00      553.00     52.26 o
  -8  -4   4      928.19     1026.93     63.33 o
  -7  -4   4     2625.00     2540.87     98.16 o
  -6  -4   4     2821.58     2781.12     99.80 o
  -5  -4   4      937.01      901.79     53.16 o
  -4  -4   4      117.38      169.76     25.55 o
  -3  -4   4        7.20       21.45      5.86 o
  -2  -4   4      235.43      214.53     18.52 o
  -1  -4   4      244.96      277.37      7.86 o
   0  -4   4      516.10      479.22     15.76 o
   1  -4   4       80.29       66.32      7.25 o
   2  -4   4        8.96       35.08      9.26 o
   3  -4   4       22.40       32.11      4.38 o
   4  -4   4     1359.22     1366.79     38.31 o
   5  -4   4     1364.40     1378.21     53.37 o
   6  -4   4     2265.28     1965.35    153.01 o
   7  -4   4     1732.13     1726.25    121.37 o
   8  -4   4      597.87      593.60     49.34 o
   9  -4   4     1078.10     1085.70     70.54 o
  10  -4   4      474.71      414.99     51.04 o
 -10  -3   4     1269.67     1277.83     75.74 o
  -9  -3   4     2633.85     2489.72    102.40 o
  -8  -3   4     1969.93     1872.80     83.58 o
  -7  -3   4     1291.83     1291.98     65.61 o
  -6  -3   4     2444.96     2537.84     60.85 o
  -5  -3   4     6915.31     6853.73    325.66 o
  -4  -3   4     5583.08     5268.96     90.45 o
  -3  -3   4     3488.57     3625.60     64.64 o
  -2  -3   4    14915.81    15630.67    219.51 o
  -1  -3   4     8573.16     8714.93     94.62 o
   0  -3   4     2156.62     2160.07     39.72 o
   1  -3   4    10592.59    10722.80    154.86 o
   2  -3   4     4456.16     4520.21     93.92 o
   3  -3   4      843.14      916.11     32.70 o
   4  -3   4     3824.90     3901.27     74.15 o
   5  -3   4     1980.62     2039.28     51.68 o
   6  -3   4      156.24      144.27     17.16 o
   7  -3   4     1674.79     1598.32     73.19 o
   8  -3   4      270.41      306.39     38.80 o
   9  -3   4      110.98      169.65     33.97 o
  10  -3   4        8.86       10.86     25.97 o
 -10  -2   4      705.29      701.51     56.13 o
  -9  -2   4     1665.08     1671.46     79.55 o
  -8  -2   4     3112.85     3326.52     79.20 o
  -7  -2   4     2678.17     2661.00     65.70 o
  -6  -2   4     8306.26     8223.73    138.12 o
  -5  -2   4     3970.78     4033.44     77.54 o
  -4  -2   4     2945.31     3086.12     60.70 o
  -3  -2   4    22327.92    22937.92    316.97 o
  -2  -2   4    10379.60    10821.57    216.35 o
  -1  -2   4    28344.66    28052.98    337.84 o
   0  -2   4    26302.52    26859.92    513.25 o
   1  -2   4     7908.84     8272.33    171.35 o
   2  -2   4    25680.09    25072.34    343.85 o
   3  -2   4     9323.95     9602.19    114.26 o
   4  -2   4     2075.03     2083.85     35.00 o
   5  -2   4     6294.95     6244.32     85.03 o
   6  -2   4     3142.85     3294.37    104.99 o
   7  -2   4     2315.80     2196.42     86.60 o
   8  -2   4     1961.20     1950.71     86.65 o
   9  -2   4      622.90      754.03     56.34 o
  10  -2   4      611.84      816.41     63.65 o
 -10  -1   4       18.67       28.20     24.96 o
  -9  -1   4       92.61      113.33     20.07 o
  -8  -1   4      115.28      133.40     19.17 o
  -7  -1   4      537.73      505.96     27.96 o
  -6  -1   4     2774.64     2728.57     62.62 o
  -5  -1   4     1854.60     1762.11     44.24 o
  -4  -1   4     1943.16     2006.06     44.76 o
  -3  -1   4     9703.41     9866.67    205.80 o
  -2  -1   4    12658.04    12986.78    259.33 o
  -1  -1   4     9639.32    10198.40    130.03 o
   0  -1   4     2591.16     2470.01     61.43 o
   1  -1   4     7263.54     7824.27    136.95 o
   2  -1   4    21640.86    22051.74    291.76 o
   3  -1   4     6265.09     6040.92     76.77 o
   4  -1   4     8235.09     8367.76    128.47 o
   5  -1   4     7979.83     7872.33    126.27 o
   6  -1   4     3747.58     3698.07     73.69 o
   7  -1   4     4082.05     4006.00    124.44 o
   8  -1   4     3489.33     3420.82    118.19 o
   9  -1   4     1569.85     1678.40     82.84 o
  10  -1   4      832.40      904.60     65.67 o
 -10   0   4      485.74      449.49     48.23 o
  -9   0   4      384.22      371.64     40.86 o
  -8   0   4      708.65      680.99     33.62 o
  -7   0   4     1113.17     1102.98    101.10 o
  -6   0   4      414.58      382.03     27.88 o
  -5   0   4      260.48      237.12     16.25 o
  -4   0   4       13.99       71.76     14.15 o
  -3   0   4     1416.48     1494.12     49.40 o
  -2   0   4      909.26      904.18     33.28 o
  -1   0   4    10191.59    10541.62    214.49 o
   0   0   4       44.92       58.32      6.63 o
   1   0   4      985.11      979.60     23.95 o
   2   0   4    10107.75    10006.09    145.71 o
   3   0   4      551.72      591.89     24.35 o
   4   0   4      222.16      200.84     13.64 o
   5   0   4    10698.02    10993.82    241.28 o
   6   0   4     2128.68     2116.24     61.80 o
   7   0   4     2117.57     2109.01     83.34 o
   8   0   4     1461.83     1416.42     69.06 o
   9   0   4      666.05      682.53     53.58 o
  10   0   4      839.21      916.63     65.08 o
 -10   1   4     1409.75     1566.73     83.79 o
  -9   1   4     1764.72     1856.69     88.30 o
  -8   1   4     2203.71     2207.67     60.64 o
  -7   1   4     3080.44     3248.15     72.69 o
  -6   1   4     3466.48     3393.73    107.54 o
  -5   1   4     5070.50     5165.37    135.04 o
  -4   1   4    10735.24    10255.96    224.72 o
  -3   1   4     1030.52     1138.76     43.30 o
  -2   1   4     7442.47     7231.15    158.05 o
  -1   1   4    45568.52    45341.38    602.16 o
   0   1   4     2063.85     2079.95     40.23 o
   1   1   4      203.23      246.35     12.57 o
   2   1   4      623.44      573.81     19.90 o
   3   1   4        0.48       20.87      7.30 o
   4   1   4       85.07       92.56     11.05 o
   5   1   4       32.34       18.18      8.12 o
   6   1   4       76.31       53.85     12.37 o
   7   1   4        4.13       17.90     11.14 o
   8   1   4       38.52       42.39     15.41 o
   9   1   4       99.72       88.09     27.72 o
  10   1   4      111.48      136.26     33.65 o
 -10   2   4     1109.37     1163.77     74.73 o
  -9   2   4      612.90      673.05     57.50 o
  -8   2   4     2823.12     2708.61    103.83 o
  -7   2   4     5654.75     5872.97    109.26 o
  -6   2   4     4682.66     4615.02    131.76 o
  -5   2   4     4643.50     4661.61    127.62 o
  -4   2   4    11200.29    11306.10    247.72 o
  -3   2   4    10993.84    10803.81    232.67 o
  -2   2   4     7623.06     7937.90    175.11 o
  -1   2   4    20204.96    19821.24    274.77 o
   0   2   4    15461.02    15882.33    149.32 o
   1   2   4     9700.76     9493.78    113.43 o
   2   2   4     4784.31     4806.91     62.71 o
   3   2   4     7939.07     8422.34    132.39 o
   4   2   4     4899.48     4699.02     85.55 o
   5   2   4      339.24      401.09     23.90 o
   6   2   4     3796.25     3279.94    260.04 o
   7   2   4     2094.81     2096.45     58.03 o
   8   2   4      227.85      226.59     23.24 o
 -10   3   4      101.55      140.34     38.69 o
  -9   3   4      463.29      493.27     51.30 o
  -8   3   4      413.22      383.98     41.98 o
  -7   3   4     1671.06     1528.78     73.88 o
  -5   3   4     2951.48     2902.49     95.40 o
  -4   3   4     5878.58     5981.14    150.94 o
  -3   3   4     4401.36     4272.22    112.89 o
  -2   3   4    11179.35    11462.19    141.19 o
  -1   3   4    13115.38    13711.39    163.40 o
   0   3   4     2027.90     2226.60     37.17 o
   1   3   4    12903.69    13066.57    155.65 o
   2   3   4    11886.48    12028.50    233.81 o
   3   3   4     5786.37     5822.10     99.82 o
   4   3   4    10556.92    10328.04    176.91 o
   5   3   4     3059.10     2917.84    114.24 o
   6   3   4     2441.32     2198.36     88.46 o
   7   3   4     4501.28     4387.17    138.54 o
   8   3   4     1368.05     1335.01     72.61 o
   9   3   4      743.30      819.38     62.65 o
 -10   4   4      146.81      127.73     39.59 o
  -9   4   4      152.45      174.95     38.85 o
  -8   4   4        0.01        0.00     18.07 o
  -7   4   4        2.96       24.38     20.19 o
  -6   4   4      374.02      336.71     34.93 o
  -5   4   4      162.88      162.29     25.07 o
  -4   4   4      496.54      385.04     31.48 o
  -3   4   4      231.27      206.22     13.03 o
  -2   4   4      551.15      607.92     20.14 o
  -1   4   4     2195.28     2136.09     67.19 o
   0   4   4       32.70       82.00     15.45 o
   1   4   4        0.03       62.91      6.90 o
   2   4   4     2941.55     2959.75     38.36 o
   3   4   4     2723.43     2517.56     55.67 o
   4   4   4     1983.75     1843.38     53.77 o
   5   4   4     2927.41     2968.31    106.00 o
   6   4   4     3229.13     3102.24    113.53 o
   7   4   4     1702.54     1676.39     83.10 o
   8   4   4      672.12      694.19     58.72 o
  -9   5   4      952.55     1001.80     73.99 o
  -8   5   4     1339.09     1341.59     78.33 o
  -7   5   4      454.14      515.74     48.71 o
  -6   5   4     1649.81     1472.87     71.76 o
  -5   5   4     2526.98     2440.11     91.05 o
  -4   5   4      818.70      774.26     65.38 o
  -3   5   4     2231.32     2142.36     43.76 o
  -2   5   4     2321.61     2409.58     45.54 o
  -1   5   4     1016.02      982.15     26.30 o
   0   5   4      103.00      128.21     10.58 o
   1   5   4       10.95       23.60      6.80 o
   2   5   4      318.49      336.74     14.24 o
   3   5   4        6.28       22.74     16.80 o
   4   5   4      193.91      222.81     32.86 o
   5   5   4        0.59        2.28     19.50 o
   6   5   4      114.91       76.96     29.47 o
   7   5   4      138.54      187.41     37.79 o
   8   5   4       23.29       19.08     27.82 o
  -9   6   4      541.96      601.02     61.48 o
  -8   6   4     1529.67     1400.89     80.98 o
  -7   6   4     2207.97     2297.49    102.34 o
  -6   6   4     2051.17     2012.03     89.78 o
  -5   6   4     3469.40     3529.60     88.57 o
  -4   6   4     2289.40     2234.10     53.89 o
  -3   6   4     3315.32     3350.93     63.08 o
  -2   6   4     4757.49     4532.77    193.56 o
  -1   6   4     2220.79     2212.28     44.19 o
   0   6   4     4326.06     4355.31     68.50 o
   1   6   4     2954.27     2948.33     98.10 o
   2   6   4      243.96      241.26     32.22 o
   3   6   4     1673.01     1637.64     76.96 o
   4   6   4     2016.00     1895.65     87.34 o
   5   6   4      335.29      269.93     39.17 o
   6   6   4      613.58      644.74     59.20 o
   7   6   4      359.08      303.21     48.02 o
  -8   7   4      628.25      730.34     65.67 o
  -7   7   4      904.30      971.81     69.48 o
  -6   7   4     1506.53     1574.11    100.46 o
  -5   7   4     2031.48     2009.52     67.81 o
  -4   7   4      872.67      977.95     43.08 o
  -3   7   4     1090.89     1061.94     32.69 o
  -2   7   4     2531.05     2626.76     52.72 o
  -1   7   4     1916.38     1984.35     43.59 o
   0   7   4     2245.24     2158.05     81.41 o
   1   7   4     3168.52     3172.73    106.64 o
   2   7   4     3519.42     3443.61    117.18 o
   3   7   4     1616.59     1606.32     79.92 o
   4   7   4     1021.78     1002.17     65.83 o
   5   7   4     1816.81     2101.02    101.71 o
   6   7   4      892.48      822.61     67.15 o
  -7   8   4        5.42        4.13     26.87 o
  -6   8   4        1.38       25.28     26.95 o
  -5   8   4      300.95      364.51     32.94 o
  -4   8   4      392.72      433.45     32.21 o
  -3   8   4      471.19      473.71     46.69 o
  -2   8   4      941.72     1067.49     41.85 o
  -1   8   4      551.55      588.88     44.57 o
   0   8   4     1144.30     1116.71     61.80 o
   1   8   4      904.06      921.56     57.35 o
   2   8   4      741.41      711.95     53.85 o
   3   8   4     1484.48     1639.66     86.07 o
   4   8   4      961.39     1028.62     71.71 o
  -5   9   4      138.44      240.99     46.43 o
  -4   9   4      332.93      355.52     48.02 o
  -3   9   4      164.89      176.97     36.36 o
  -1   9   4        7.99        4.24     19.13 o
   0   9   4        4.35       14.63     21.84 o
   1   9   4       75.97       79.13     30.05 o
   2   9   4        0.17        9.70     25.39 o
   3   9   4       25.23       72.40     32.01 o
  -1 -11   5      232.56      307.93     42.61 o
   0 -11   5     1302.32     1182.80     73.83 o
   1 -11   5      628.84      657.30     56.82 o
   2 -11   5      466.44      451.45     48.81 o
   3 -11   5     1636.10     1580.03     87.08 o
   4 -11   5      736.75      687.89     60.26 o
  -4 -10   5      114.01      108.81     36.78 o
  -3 -10   5      196.96      170.13     36.25 o
  -2 -10   5        1.12        0.00     13.55 o
  -1 -10   5        2.34        9.70     14.13 o
   0 -10   5       40.36       29.36     21.84 o
   1 -10   5      115.85      102.02     27.82 o
   2 -10   5       98.00      106.85     29.04 o
   3 -10   5      143.52      200.13     36.04 o
   4 -10   5      460.44      396.39     44.41 o
   5 -10   5      496.58      563.76     53.85 o
   6 -10   5      345.28      412.18     49.13 o
  -5  -9   5     1567.17     1606.48     89.99 o
  -4  -9   5     1101.39     1118.40     73.51 o
  -3  -9   5     1506.03     1404.55     77.64 o
  -2  -9   5     1533.33     1545.95     76.85 o
  -1  -9   5      668.08      610.72     32.99 o
   0  -9   5      474.60      432.46     27.62 o
   1  -9   5     1102.43     1183.86     63.81 o
   2  -9   5      502.17      488.13     44.84 o
   3  -9   5       32.92       12.56     18.23 o
   4  -9   5      683.30      734.37     53.79 o
   5  -9   5      153.65      135.31     30.69 o
   6  -9   5        0.16       23.43     15.52 o
   7  -9   5      161.35      195.21     26.94 o
  -6  -8   5     1043.44     1131.23     75.68 o
  -5  -8   5     1383.52     1510.60     83.32 o
  -4  -8   5     3139.76     2986.91    114.37 o
  -3  -8   5     3774.38     3637.59    124.44 o
  -2  -8   5     2324.31     2178.30     87.61 o
  -1  -8   5     4419.07     4496.30    130.70 o
   0  -8   5     5443.27     5243.82    212.98 o
   1  -8   5     3269.63     3232.83    107.64 o
   2  -8   5     5964.14     5879.44    162.44 o
   3  -8   5     1856.89     1949.18     80.40 o
   4  -8   5     1027.96      887.46     36.86 o
   5  -8   5     3080.25     3071.99     77.39 o
   6  -8   5      888.46      870.10     41.11 o
   7  -8   5     1119.61     1115.45     48.81 o
   8  -8   5      682.33      754.63     44.35 o
  -7  -7   5      520.37      516.75     53.42 o
  -6  -7   5      587.04      646.65     56.76 o
  -5  -7   5      564.67      584.85     52.63 o
  -4  -7   5     2099.34     2161.23     91.58 o
  -3  -7   5     1383.49     1300.94     67.10 o
  -2  -7   5     1397.86     1341.43     64.50 o
  -1  -7   5     2613.87     2461.69     85.12 o
   0  -7   5     3844.55     3789.88     77.94 o
   1  -7   5     7125.70     7003.00    118.98 o
   2  -7   5     3060.26     3204.77     66.35 o
   3  -7   5     3849.24     3737.78     77.03 o
   4  -7   5     8235.25     7331.46    408.13 o
   5  -7   5     3504.05     3461.28     97.25 o
   6  -7   5     2532.99     2378.90     66.88 o
   7  -7   5     2745.06     2600.68     74.24 o
   8  -7   5     1112.23     1072.03     50.44 o
   9  -7   5     1077.04     1059.05     53.42 o
  -8  -6   5       99.70       84.91     33.18 o
  -7  -6   5      140.26      187.25     36.68 o
  -6  -6   5       59.01       46.69     23.53 o
  -5  -6   5       56.90       75.42     25.97 o
  -4  -6   5       57.75       48.23     21.99 o
  -3  -6   5       81.01      109.44     23.58 o
  -2  -6   5        0.38       14.36     14.52 o
  -1  -6   5     2434.86     2430.79     81.14 o
   0  -6   5      585.75      576.00     19.45 o
   1  -6   5      846.80      876.00     22.06 o
   2  -6   5     4254.72     4325.83     62.63 o
   3  -6   5      732.18      798.08     29.41 o
   4  -6   5     1461.75     1380.73     43.01 o
   5  -6   5     5284.68     5356.55    104.87 o
   6  -6   5      519.43      570.96     32.15 o
   7  -6   5      778.24      669.84     62.38 o
   8  -6   5     1749.76     1709.31     75.52 o
   9  -6   5      527.11      485.27     53.58 o
  -9  -5   5     1355.70     1298.07     78.70 o
  -8  -5   5     1036.46     1057.72     68.21 o
  -7  -5   5     1363.27     1411.60     75.90 o
  -6  -5   5     2859.90     2749.58    104.73 o
  -5  -5   5     2344.11     2247.88     90.36 o
  -4  -5   5     2539.50     2649.99     95.88 o
  -3  -5   5     2438.56     2024.70     78.07 o
  -2  -5   5     4479.10     4573.25    127.25 o
  -1  -5   5      903.64      937.72     16.83 o
   0  -5   5      195.27      259.65     13.32 o
   1  -5   5     2298.58     2329.19     38.86 o
   2  -5   5     4922.79     5294.69     71.95 o
   3  -5   5      754.36      740.73     30.10 o
   4  -5   5      131.59      124.90     14.37 o
   5  -5   5      266.47      249.51     20.01 o
   6  -5   5        0.03       11.80     10.49 o
   7  -5   5       93.24       78.93     17.72 o
   8  -5   5      104.59      130.86     21.76 o
   9  -5   5      195.99      205.22     37.63 o
  10  -5   5      156.64      175.69     41.07 o
  -9  -4   5     1035.40      990.25     67.84 o
  -8  -4   5     2422.02     2487.18    103.14 o
  -7  -4   5     4298.87     4115.07    134.67 o
  -6  -4   5     2688.15     2592.60     99.27 o
  -5  -4   5     5137.77     5314.46    151.53 o
  -4  -4   5     9444.32     9448.08    224.14 o
  -3  -4   5     3831.67     3916.60     70.23 o
  -2  -4   5     6083.22     6426.24    102.07 o
  -1  -4   5     8763.97     9120.52    100.81 o
   0  -4   5    11177.55    11509.31    166.15 o
   1  -4   5    12065.40    12530.13    178.84 o
   2  -4   5     3945.63     3922.56     55.18 o
   3  -4   5     5799.26     5759.26     97.74 o
   4  -4   5     2914.59     2945.81     62.52 o
   5  -4   5     1895.02     1826.27     67.26 o
   6  -4   5     4600.97     4450.38     93.11 o
   7  -4   5      521.98      546.71     32.31 o
   8  -4   5      242.14      243.69     37.47 o
   9  -4   5      604.34      643.47     55.33 o
  10  -4   5       75.08       73.35     31.53 o
  -9  -3   5      870.22      862.94     59.68 o
  -8  -3   5      311.58      340.42     40.86 o
  -7  -3   5     1352.46     1250.06     67.26 o
  -6  -3   5     3133.83     2955.15     67.08 o
  -5  -3   5     3740.76     3578.61     72.57 o
  -4  -3   5     6395.07     6699.67    111.49 o
  -3  -3   5     4840.75     5054.14     86.01 o
  -2  -3   5    15720.30    16539.77    233.81 o
  -1  -3   5     4753.03     4962.34     61.55 o
   0  -3   5     4155.39     4174.06     94.82 o
   1  -3   5    52531.37    52993.69   1002.44 o
   2  -3   5     6408.02     6377.36    100.38 o
   3  -3   5     5033.52     4893.38    111.78 o
   4  -3   5    15851.82    15753.27    232.48 o
   5  -3   5      886.11      883.86     87.00 o
   6  -3   5     4365.92     4323.10     89.82 o
   7  -3   5     5269.28     5271.16    155.34 o
   8  -3   5      883.33      800.72     55.76 o
   9  -3   5     1290.46     1303.37     76.37 o
  10  -3   5      992.39     1096.83     74.94 o
 -10  -2   5      191.29      268.71     40.23 o
  -9  -2   5      124.49       91.11     29.26 o
  -8  -2   5       61.06       58.29     17.01 o
  -7  -2   5        7.03        0.00     10.59 o
  -6  -2   5       44.17       60.16     13.13 o
  -5  -2   5      729.61      675.22     26.99 o
  -4  -2   5      217.25      208.95     22.05 o
  -3  -2   5      653.16      637.22     28.99 o
  -2  -2   5     2642.67     2941.28     73.30 o
  -1  -2   5     3093.87     3047.02     46.90 o
   0  -2   5     4028.57     4038.43     93.86 o
   1  -2   5     3973.53     4101.34     96.57 o
   2  -2   5     5390.43     5556.37     87.72 o
   3  -2   5     5203.32     4868.80     64.50 o
   4  -2   5     2250.25     2222.76     37.49 o
   5  -2   5     4352.39     4301.92     64.10 o
   6  -2   5     4128.52     4094.24    122.64 o
   7  -2   5     1026.97      889.02     55.01 o
   8  -2   5     2203.49     2314.13     95.56 o
   9  -2   5     2059.55     2160.54     97.20 o
  10  -2   5      908.77     1001.91     70.81 o
  -9  -1   5     2091.33     2064.67     76.45 o
  -8  -1   5     2190.20     2202.37     62.71 o
  -7  -1   5      816.26      797.27     34.61 o
  -6  -1   5     4492.91     4335.97     85.88 o
  -5  -1   5     5026.80     5033.67     91.91 o
  -4  -1   5      968.04      984.31     41.18 o
  -3  -1   5     2737.18     2639.02     72.45 o
  -2  -1   5      898.11     1018.82     36.62 o
  -1  -1   5     2735.50     2752.64     44.44 o
   0  -1   5       23.99       19.24      7.74 o
   1  -1   5      184.68      181.31     11.07 o
   2  -1   5      722.80      776.47     16.57 o
   3  -1   5      524.70      505.65     14.46 o
   4  -1   5     1521.85     1388.09     35.32 o
   5  -1   5       36.83       40.27      9.29 o
   6  -1   5     1302.35     1213.29     48.89 o
   7  -1   5     2935.56     2848.53    100.06 o
   8  -1   5      179.78      141.03     28.73 o
   9  -1   5      855.66      827.06     59.62 o
  10  -1   5      548.14      483.94     51.78 o
 -10   0   5     1639.54     1865.17     92.43 o
  -9   0   5     1730.62     1806.30     59.31 o
  -8   0   5     2763.91     2642.06     68.32 o
  -7   0   5     4385.93     4570.37     93.49 o
  -6   0   5     3490.88     3499.26    103.51 o
  -5   0   5     5387.82     5418.34    138.22 o
  -4   0   5     7154.63     6784.20    158.26 o
  -3   0   5     9619.12     9878.75    212.05 o
  -2   0   5    15187.10    15591.72    314.45 o
  -1   0   5    16079.47    16073.89    203.37 o
   0   0   5    17704.54    17060.93    237.82 o
   1   0   5     5815.59     5732.33     91.29 o
   2   0   5     1491.85     1598.92     97.36 o
   3   0   5    10904.42    11093.62    165.37 o
   4   0   5     2305.01     2261.38     51.30 o
   5   0   5       11.48       80.02     22.23 o
   6   0   5      884.31      794.99     31.31 o
   7   0   5      299.50      328.48     23.50 o
   8   0   5      220.32      243.16     33.02 o
   9   0   5      156.40      172.89     33.65 o
  10   0   5        0.07        9.01     25.44 o
 -10   1   5      675.32      633.45     58.67 o
  -9   1   5      906.50      927.76     64.29 o
  -8   1   5     1143.92     1170.45     43.94 o
  -7   1   5     2432.67     2525.26     62.78 o
  -6   1   5     7447.67     7231.20    182.21 o
  -5   1   5     6581.97     6646.45    164.62 o
  -4   1   5     3289.06     3329.82     94.66 o
  -3   1   5    10764.59    10827.88    232.72 o
  -2   1   5    12770.25    13928.96    287.05 o
  -1   1   5    10253.15    10155.45    150.43 o
   0   1   5    21129.85    22298.15    233.47 o
   1   1   5    19131.66    19121.11    268.12 o
   2   1   5    10812.22    10524.39    157.83 o
   3   1   5     7861.32     7834.50    124.55 o
   4   1   5     4186.77     4041.55     77.12 o
   5   1   5     5102.59     5383.54     99.10 o
   6   1   5     2484.92     2272.87    174.24 o
   7   1   5     1516.55     1569.17     49.43 o
   8   1   5     2348.42     2410.69     66.48 o
   9   1   5      759.32      786.09     57.08 o
 -10   2   5        2.06        3.18     28.25 o
  -9   2   5      189.25      199.49     37.15 o
  -8   2   5      172.53      100.70     29.47 o
  -7   2   5       74.83       87.34     25.44 o
  -6   2   5       88.70       87.66     21.68 o
  -4   2   5      544.22      537.05     34.40 o
  -3   2   5     4425.27     4325.43    113.10 o
  -2   2   5     3581.85     3272.05     89.04 o
  -1   2   5      588.28      625.39     22.13 o
   0   2   5     5673.18     5637.10     70.49 o
   1   2   5     1762.70     1756.30     40.78 o
   2   2   5     7379.39     7783.65    124.32 o
   3   2   5    13560.45    13951.83    207.16 o
   4   2   5     2259.23     2275.57     53.33 o
   5   2   5     3797.32     3800.52     78.43 o
   6   2   5     5501.49     5691.34    108.60 o
   7   2   5     2215.36     2257.62     62.32 o
   8   2   5     2405.81     2509.12     70.00 o
 -10   3   5      337.56      357.96     51.09 o
  -9   3   5      401.94      398.77     47.65 o
  -8   3   5      518.09      543.99     51.09 o
  -7   3   5      472.57      414.46     41.92 o
  -5   3   5     1712.68     1672.41     68.53 o
  -4   3   5     1606.86     1224.46     54.70 o
  -3   3   5       11.53       20.67     11.61 o
  -2   3   5      309.73      388.80     34.71 o
  -1   3   5      110.53       89.35      8.99 o
   0   3   5        6.39       14.73      5.93 o
   1   3   5      207.25      234.32     15.35 o
   2   3   5       12.91       31.93      8.55 o
   3   3   5        0.02       49.27     10.55 o
   4   3   5      873.47      828.91     44.84 o
   5   3   5      280.90      260.60     26.05 o
   6   3   5      584.89      637.24     31.95 o
   7   3   5     2430.12     2405.82     99.64 o
   8   3   5      561.17      594.13     53.90 o
   9   3   5      219.68      257.58     42.61 o
  -9   4   5     2063.70     2274.91    107.32 o
  -8   4   5      759.60      744.44     59.68 o
  -7   4   5     1704.79     1566.89     78.02 o
  -6   4   5     3275.07     3099.12    108.33 o
  -5   4   5     1658.14     1615.81     70.97 o
  -4   4   5     4405.83     4217.20    122.06 o
  -3   4   5     4049.19     3982.80     77.22 o
  -2   4   5     2811.28     2624.53     48.38 o
  -1   4   5     7928.99     7940.30    106.29 o
   0   4   5     2364.93     2345.97     42.21 o
   1   4   5      883.74      861.29     18.64 o
   2   4   5      881.12      915.32     26.39 o
   3   4   5      340.96      305.46     20.01 o
   4   4   5      676.10      704.95     57.29 o
   5   4   5        0.88       23.80     20.30 o
   6   4   5        0.97        0.00     19.72 o
   7   4   5      183.66      196.42     35.83 o
   8   4   5        0.17       33.18     27.03 o
  -9   5   5      756.03      695.52     61.90 o
  -8   5   5     1527.75     1813.44     93.54 o
  -7   5   5     1214.53     1005.35     65.30 o
  -6   5   5     3357.60     3409.27    118.72 o
  -5   5   5     2415.85     2317.53     89.52 o
  -4   5   5     1171.10     1120.58     57.77 o
  -3   5   5     4077.58     4120.03     69.47 o
  -2   5   5     4409.89     4432.52     71.63 o
  -1   5   5     4967.27     4982.27     76.02 o
   0   5   5     3473.62     3419.01     56.86 o
   1   5   5     3231.31     3104.80     66.40 o
   2   5   5     4231.59     4116.28     60.21 o
   3   5   5     1750.65     1706.10     34.70 o
   4   5   5     2540.96     2477.32     97.73 o
   5   5   5     2478.77     2534.03    103.56 o
   6   5   5      598.45      627.25     55.49 o
   7   5   5      757.77      756.47     61.48 o
  -8   6   5       95.61       81.51     34.18 o
  -7   6   5      601.81      670.40     57.29 o
  -6   6   5     1130.20     1097.04     65.61 o
  -5   6   5     1104.62     1145.86     65.14 o
  -4   6   5     1787.57     1798.58     58.99 o
  -3   6   5     1909.09     1914.87     45.88 o
  -2   6   5     1078.42     1125.15     32.47 o
  -1   6   5     3011.33     3095.89     56.57 o
   0   6   5     2842.06     2925.72     66.18 o
   1   6   5     1478.51     1523.02    119.83 o
   2   6   5     3304.25     3310.00    111.14 o
   3   6   5     3237.04     3111.73    111.83 o
   4   6   5     1763.14     1745.39     84.43 o
   5   6   5     1155.57     1277.62     76.05 o
   6   6   5     1487.36     1795.37     93.49 o
  -7   7   5      150.04      244.01     42.56 o
  -6   7   5        2.93        2.49     21.73 o
  -5   7   5      280.33      259.88     28.59 o
  -4   7   5       32.36       67.97     18.30 o
  -3   7   5      453.07      505.97     24.61 o
  -2   7   5       86.63      109.22     14.19 o
  -1   7   5      139.70      157.90     19.53 o
   0   7   5      315.69      362.20     36.41 o
   1   7   5      286.62      294.57     35.72 o
   2   7   5      555.55      577.22     48.76 o
   3   7   5      329.89      310.95     40.70 o
   4   7   5      631.78      705.85     57.61 o
   5   7   5      654.29      691.17     62.86 o
  -6   8   5      815.41      882.08     67.52 o
  -5   8   5      568.37      557.37     45.29 o
  -4   8   5      616.37      713.67     41.13 o
  -3   8   5      626.83      758.91     58.99 o
  -2   8   5      487.25      478.48     42.03 o
  -1   8   5      329.61      350.49     37.79 o
   0   8   5      203.98      218.47     33.44 o
   1   8   5      214.55      230.34     35.83 o
   2   8   5       76.80      120.95     32.22 o
   3   8   5        8.63        9.54     25.70 o
   4   8   5       23.89       27.35     27.61 o
  -4   9   5     1209.67     1504.77     91.05 o
  -1   9   5     1339.56     1427.98     74.25 o
   0   9   5      897.95      922.41     61.96 o
   1   9   5      890.65     1116.12     70.91 o
   2   9   5      669.50      749.68     63.81 o
  -1 -11   6      256.01      227.69     37.15 o
   0 -11   6       76.28       96.78     31.27 o
   1 -11   6      209.95      139.07     33.50 o
   2 -11   6       16.00       22.47     23.43 o
   3 -11   6       27.11       32.44     25.60 o
   4 -11   6       37.62       54.96     28.94 o
  -4 -10   6     1051.75      903.54     71.60 o
  -3 -10   6     1223.69     1086.29     72.82 o
  -2 -10   6     2373.93     2346.15     96.91 o
  -1 -10   6     1541.23     1442.18    140.48 o
   0 -10   6     1499.43     1528.04     77.96 o
   1 -10   6      649.00      586.81     49.55 o
   2 -10   6      525.36      472.12     47.70 o
   3 -10   6     1746.99     1815.62     87.87 o
   4 -10   6      453.02      406.56     44.68 o
   5 -10   6      394.01      389.39     46.59 o
   6 -10   6      777.53      855.95     67.79 o
  -5  -9   6      439.98      357.22     49.45 o
  -4  -9   6      682.40      671.35     58.88 o
  -3  -9   6     2100.60     2035.94     93.76 o
  -2  -9   6     2704.29     2951.99    109.71 o
  -1  -9   6     1638.33     1579.49     52.13 o
   0  -9   6     3218.33     3092.44    110.35 o
   1  -9   6     4902.97     4769.14    147.76 o
   2  -9   6     2106.74     2070.55     88.62 o
   3  -9   6     2232.77     2058.89     87.87 o
   4  -9   6     3471.90     3502.76    123.33 o
   5  -9   6     1337.87     1196.15     69.43 o
   6  -9   6     1416.38     1345.97     67.07 o
   7  -9   6     1583.27     1605.35     61.87 o
  -6  -8   6       26.40        2.28     24.86 o
  -5  -8   6      267.39      248.41     40.39 o
  -4  -8   6       92.69       87.66     29.89 o
  -3  -8   6     1177.09     1024.54     62.54 o
  -2  -8   6     2365.75     2184.55     88.77 o
  -1  -8   6       52.36      152.59     27.03 o
   0  -8   6      505.22      419.74     29.73 o
   1  -8   6     2345.40     2298.23     87.24 o
   2  -8   6     1245.03     1183.96     60.58 o
   3  -8   6     2552.29     2387.22     90.26 o
   4  -8   6     2071.65     2157.45     59.46 o
   5  -8   6     2080.49     2074.80     72.50 o
   6  -8   6     1717.92     1652.52     83.63 o
   7  -8   6      693.05      625.47     44.63 o
   8  -8   6     1387.35     1422.60     59.09 o
  -7  -7   6      206.00      194.62     40.07 o
  -6  -7   6      566.43      440.96     50.61 o
  -5  -7   6     1046.47     1096.25     68.26 o
  -4  -7   6      142.31      173.79     32.01 o
  -3  -7   6      333.86      304.48     36.46 o
  -2  -7   6      530.03      461.42     40.49 o
  -1  -7   6      363.02      350.86     33.87 o
   0  -7   6      212.48      219.90     25.33 o
   1  -7   6        3.10       17.31      9.12 o
   2  -7   6      141.31      140.90     18.13 o
   3  -7   6      187.18      188.91     17.42 o
   4  -7   6      845.80      809.12     34.06 o
   5  -7   6       17.24       17.72     11.99 o
   6  -7   6      535.71      534.46     32.57 o
   7  -7   6      318.77      341.73     29.39 o
   8  -7   6      112.10      155.94     25.40 o
   9  -7   6      757.17      832.24     47.65 o
  -8  -6   6     1444.41     1466.51     84.75 o
  -7  -6   6     1764.13     1636.48     87.34 o
  -6  -6   6     1064.59     1216.45     70.97 o
  -5  -6   6     4059.14     4104.84    137.43 o
  -4  -6   6     3483.15     3578.23    123.65 o
  -3  -6   6     3059.89     3233.63    110.61 o
  -2  -6   6     5908.22     5707.51    155.50 o
  -1  -6   6     4502.05     4606.01    128.52 o
   0  -6   6     4602.92     4421.30    114.93 o
   1  -6   6      133.76      184.14     11.45 o
   2  -6   6     1635.67     1545.13     64.05 o
   3  -6   6     4720.69     4707.03     88.73 o
   4  -6   6       66.55       70.89     13.05 o
   5  -6   6     1049.03     1019.08     38.41 o
   6  -6   6     2066.86     2022.95     92.96 o
   7  -6   6      208.82      191.43     22.85 o
   8  -6   6        3.47        7.76     14.81 o
   9  -6   6       16.68       27.94     19.44 o
  -8  -5   6     1092.93      987.86     67.42 o
  -7  -5   6     2360.09     2107.43     94.98 o
  -6  -5   6     4547.83     4584.54    147.92 o
  -5  -5   6     2317.61     2455.17     98.42 o
  -4  -5   6     3894.12     4151.85    131.02 o
  -3  -5   6     8939.59     9197.81    223.39 o
  -2  -5   6     4669.06     4746.72    133.08 o
  -1  -5   6     9897.19    10453.12    152.53 o
   0  -5   6    10541.06    10751.00    171.80 o
   1  -5   6     2586.38     2536.09     42.43 o
   2  -5   6    11273.26    11526.46    140.41 o
   3  -5   6     4978.30     5190.13     92.66 o
   4  -5   6     1997.95     1889.62     48.65 o
   5  -5   6     7223.97     6697.05    253.18 o
   6  -5   6     1104.84     1091.91     56.66 o
   7  -5   6      798.27      796.64     41.34 o
   8  -5   6     1395.27     1411.43     54.35 o
   9  -5   6      228.14      233.89     41.07 o
  -9  -4   6       13.75       12.24     24.96 o
  -8  -4   6      403.67      391.88     44.89 o
  -7  -4   6       17.94       21.68     20.46 o
  -6  -4   6      124.50      155.55     30.85 o
  -5  -4   6     3411.63     3143.37    109.97 o
  -4  -4   6     2326.74     2459.79     59.44 o
  -3  -4   6     1451.56     1491.92     77.38 o
  -2  -4   6     4147.76     4081.54     89.25 o
  -1  -4   6     3078.06     3185.34     43.71 o
   0  -4   6     4936.83     5128.94     85.19 o
   1  -4   6     3103.77     3104.89     80.40 o
   2  -4   6     4722.71     4530.06     79.47 o
   3  -4   6     9622.57     9385.21    146.51 o
   4  -4   6     2260.05     2360.50     54.01 o
   5  -4   6     8292.33     8178.35    138.55 o
   6  -4   6     7969.57     7908.39    140.90 o
   7  -4   6      725.88      688.23     34.70 o
   8  -4   6     1715.05     1761.50     86.02 o
   9  -4   6     1740.80     1840.42     91.85 o
  10  -4   6      690.96      766.01     66.36 o
  -9  -3   6      359.46      352.71     44.94 o
  -8  -3   6      821.08      796.59     59.04 o
  -7  -3   6      494.24      546.32     47.59 o
  -6  -3   6      141.20      147.84     17.23 o
  -5  -3   6     1096.14     1102.95     45.90 o
  -4  -3   6       78.49       74.48     10.95 o
  -3  -3   6      415.25      459.00     20.16 o
  -2  -3   6       61.65       50.83      9.96 o
  -1  -3   6      129.28      129.53     19.34 o
   0  -3   6      481.66      467.72     24.27 o
   1  -3   6      358.39      412.39     24.17 o
   2  -3   6     2798.37     3032.70     85.28 o
   3  -3   6     3880.27     4151.49     74.19 o
   4  -3   6     2743.94     2545.09     54.63 o
   5  -3   6      985.61      954.63     44.15 o
   6  -3   6      904.03      920.61     52.68 o
   7  -3   6     1365.83     1339.84     67.95 o
   8  -3   6      661.12      654.65     51.41 o
   9  -3   6      979.63     1089.62     70.54 o
  10  -3   6     1136.87     1153.70     78.02 o
  -9  -2   6     1736.43     1828.02     88.51 o
  -8  -2   6     1587.08     1552.65     53.27 o
  -7  -2   6     4180.60     4177.27     90.53 o
  -6  -2   6     3790.19     3750.48     79.80 o
  -5  -2   6     3173.37     2986.11     65.32 o
  -4  -2   6    10038.12    10175.25    159.11 o
  -3  -2   6     8422.20     8849.18    191.06 o
  -2  -2   6     6295.63     6698.92    147.45 o
  -1  -2   6     5687.24     5806.09     82.55 o
   0  -2   6      670.89      669.28     30.05 o
   1  -2   6     1130.01     1083.00     40.60 o
   2  -2   6     2611.30     2736.37     50.42 o
   3  -2   6       36.67       49.75      6.41 o
   4  -2   6      582.16      549.94     19.26 o
   5  -2   6      151.50      170.89     11.62 o
   6  -2   6      105.72      126.78     23.96 o
   7  -2   6      365.58      365.38     37.84 o
   8  -2   6      453.22      419.34     43.19 o
   9  -2   6      249.21      257.84     40.65 o
  10  -2   6        9.99       12.51     28.83 o
  -9  -1   6     3460.27     3612.50     89.86 o
  -8  -1   6     2976.72     3089.31     77.39 o
  -7  -1   6     1611.34     1571.21     49.53 o
  -6  -1   6     7741.39     7945.61    137.20 o
  -5  -1   6     4950.15     5087.74     94.57 o
  -4  -1   6     4304.76     4321.56    111.62 o
  -3  -1   6    11687.98    12033.94    252.92 o
  -2  -1   6     8758.51     9032.08    193.61 o
  -1  -1   6    13136.19    13325.02    172.54 o
   0  -1   6     8886.01     8750.18    188.04 o
   1  -1   6    17868.12    17975.50    360.98 o
   2  -1   6    10202.42    10034.69    119.76 o
   3  -1   6     2205.10     2296.69     37.31 o
   4  -1   6     8549.68     8700.06    152.32 o
   5  -1   6     6197.70     6175.05    111.80 o
   6  -1   6      800.96      779.10     40.76 o
   7  -1   6     1332.38     1362.04     67.68 o
   8  -1   6     1390.72     1346.30     72.03 o
   9  -1   6       62.26       59.09     28.20 o
  10  -1   6      224.54      157.36     37.42 o
 -10   0   6      202.73      205.43     41.66 o
  -9   0   6      339.23      395.44     30.75 o
  -8   0   6      310.96      329.57     26.46 o
  -7   0   6      709.96      666.50     36.89 o
  -6   0   6     1210.35     1257.60     41.30 o
  -5   0   6     1882.35     1897.45     69.06 o
  -4   0   6     4444.17     4557.04    118.98 o
  -3   0   6     2636.29     2652.86     78.23 o
  -2   0   6     8422.25     8504.42    186.93 o
  -1   0   6    14181.39    14048.88    182.65 o
   0   0   6     3208.33     3326.01     86.87 o
   1   0   6    14517.37    14910.83    214.57 o
   2   0   6    13582.66    13799.53    201.36 o
   3   0   6     6458.60     6633.20    109.67 o
   4   0   6    11028.53    11020.13    219.26 o
   5   0   6     5078.78     5360.33    120.60 o
   6   0   6     3871.99     3581.25    170.87 o
   7   0   6     2365.60     2299.23     60.88 o
   8   0   6     1172.35     1128.37     63.71 o
   9   0   6     1950.74     2157.84     96.41 o
 -10   1   6       30.11       45.90     32.28 o
  -9   1   6       29.75       27.67     25.23 o
  -8   1   6     1263.80     1294.81     47.48 o
  -7   1   6      589.47      543.20     42.45 o
  -6   1   6      273.67      263.46     30.21 o
  -5   1   6      714.40      701.61     42.08 o
  -4   1   6        1.20       13.78     12.14 o
  -3   1   6     2790.31     2890.03     85.81 o
  -2   1   6      350.87      407.15     26.55 o
  -1   1   6      119.19      156.46     17.49 o
   0   1   6      419.45      374.15     13.35 o
   1   1   6      606.27      660.01     41.47 o
   2   1   6     3236.64     3252.27     64.16 o
   3   1   6     1055.23     1020.78     34.85 o
   4   1   6     4256.66     4345.03    105.71 o
   5   1   6     3544.72     3398.76    121.95 o
   6   1   6     1186.53     1244.85     41.89 o
   7   1   6     1454.07     1528.16     50.37 o
   8   1   6     1135.54     1257.16     69.22 o
   9   1   6      830.28      868.88     61.53 o
 -10   2   6      806.69      808.88     69.22 o
  -9   2   6     1022.97      969.26     68.58 o
  -8   2   6     1365.17     1330.24     73.99 o
  -7   2   6     2574.17     2606.11     99.53 o
  -6   2   6     2130.68     1964.07     79.29 o
  -5   2   6     1664.56     1589.94     66.62 o
  -4   2   6     4167.38     4022.16    114.11 o
  -3   2   6     2050.61     1925.17     67.57 o
  -2   2   6      160.57      144.21     19.29 o
  -1   2   6      491.23      409.33     34.69 o
   0   2   6      636.81      600.78     17.64 o
   1   2   6       10.05       16.83      5.34 o
   2   2   6        1.14       11.96      7.78 o
   3   2   6      747.70      653.81     26.87 o
   4   2   6      176.38      164.56     23.03 o
   5   2   6        3.20        0.00      8.83 o
   6   2   6        0.54       41.64     13.22 o
   7   2   6      142.04      116.92     19.30 o
   8   2   6      602.97      603.39     36.25 o
  -9   3   6     1832.27     1902.75     97.20 o
  -8   3   6     2394.35     2420.19    103.08 o
  -7   3   6     1531.96     1498.57     74.89 o
  -6   3   6     1388.01     1355.31     66.57 o
  -5   3   6     3535.99     3427.50    109.87 o
  -4   3   6     2950.14     2675.33     89.89 o
  -3   3   6     1965.30     1587.24     61.74 o
  -2   3   6     8991.60     8705.86    180.78 o
  -1   3   6    10167.12    10151.69    159.07 o
   0   3   6     5454.86     5389.61    115.43 o
   1   3   6     3589.96     3359.64     51.08 o
   2   3   6     1815.05     1845.48     46.88 o
   3   3   6     4032.02     4060.12     80.98 o
   4   3   6     1560.54     1358.98     75.71 o
   5   3   6     1037.56     1043.41     38.67 o
   6   3   6     1474.29     1583.95     51.00 o
   7   3   6      157.19      204.63     36.04 o
   8   3   6      284.21      334.43     44.57 o
  -8   4   6      755.50      754.40     61.06 o
  -7   4   6     1946.40     1914.73     89.04 o
  -6   4   6      912.76      933.01     57.24 o
  -5   4   6     1798.87     1730.76     74.62 o
  -4   4   6     4591.28     4304.28    125.56 o
  -3   4   6     1750.50     1656.67     66.99 o
  -2   4   6     4121.23     3708.56    316.36 o
  -1   4   6     7960.84     7851.30    114.59 o
   0   4   6     3678.11     3656.14    101.92 o
   1   4   6     5126.12     5343.12     73.49 o
   2   4   6     5890.37     5979.74     80.52 o
   3   4   6     4215.23     4149.77     90.21 o
   4   4   6     2114.69     2080.25     55.54 o
   5   4   6      948.73     1032.86     61.80 o
   6   4   6     1849.67     1725.36     85.44 o
   7   4   6     1382.09     1412.18     81.99 o
   8   4   6      543.14      541.02     56.55 o
  -8   5   6       54.35       94.92     32.22 o
  -7   5   6       13.02        9.43     23.00 o
  -6   5   6       83.00       51.99     24.59 o
  -5   5   6      561.38      492.05     42.03 o
  -4   5   6      594.19      626.72     45.79 o
  -3   5   6     2111.19     2072.85     68.13 o
  -2   5   6     2879.22     2949.55     56.18 o
  -1   5   6      409.74      400.52     19.73 o
   0   5   6      486.45      541.83     26.82 o
   1   5   6     1151.35     1163.93     39.14 o
   2   5   6     1308.21     1309.33     30.74 o
   3   5   6     3010.92     2718.83     62.31 o
   4   5   6     2738.20     2681.37    104.14 o
   5   5   6     1287.83     1307.51     73.51 o
   6   5   6      910.26     1046.96     69.16 o
   7   5   6      775.96      797.97     66.83 o
  -8   6   6      367.18      340.26     48.81 o
  -7   6   6      300.58      247.30     39.33 o
  -6   6   6      942.84      839.36     58.88 o
  -5   6   6      468.54      470.06     44.57 o
  -4   6   6      275.19      277.67     34.93 o
  -3   6   6      793.01      751.94     28.84 o
  -2   6   6        4.16       15.40      9.68 o
  -1   6   6        8.45       26.42     12.55 o
   0   6   6      141.46      137.33     16.93 o
   1   6   6        0.11       12.87     11.16 o
   2   6   6      111.46      189.32     30.37 o
   3   6   6        2.99       16.91     20.40 o
   4   6   6       66.71      106.32     30.10 o
   5   6   6       85.90       71.28     29.47 o
   6   6   6      356.18      423.10     51.20 o
  -7   7   6      665.61      626.03     60.53 o
  -6   7   6      947.10     1062.12     70.54 o
  -5   7   6     1709.24     1809.73     87.93 o
  -4   7   6      926.82      912.10     45.33 o
  -3   7   6     1188.03     1286.17     57.87 o
  -2   7   6     3219.68     3445.22     80.14 o
  -1   7   6     2911.26     3140.03     74.96 o
   0   7   6      921.01      990.25     58.83 o
   1   7   6      613.41      660.86     49.93 o
   2   7   6      489.06      498.15     47.33 o
   3   7   6      167.17      163.61     35.72 o
   4   7   6      199.13      195.89     37.84 o
   5   7   6      195.35      158.26     38.64 o
  -5   8   6      661.09      753.98     59.62 o
  -4   8   6      879.76      948.38     64.24 o
  -2   8   6     1035.24     1002.97     60.90 o
  -1   8   6     1755.78     1962.00     85.54 o
   0   8   6     1838.95     1919.66     85.97 o
   1   8   6      904.91      861.09     59.73 o
   2   8   6     1128.15     1386.90     79.50 o
   3   8   6     1035.23     1187.99     77.54 o
  -2   9   6      654.26      852.13     60.47 o
  -1   9   6      143.73      155.77     34.18 o
   0   9   6      206.72      213.27     37.68 o
  -1 -11   7     1403.23     1380.65     78.44 o
   0 -11   7     1863.40     1915.84     94.60 o
   1 -11   7      795.48      774.75     60.26 o
   2 -11   7     1809.79     2020.99     98.58 o
   3 -11   7     1304.57     1455.85     84.06 o
  -3 -10   7      396.74      371.48     46.64 o
  -2 -10   7     1339.36     1292.83     75.31 o
  -1 -10   7     1155.89     1171.03     68.32 o
   0 -10   7      732.07      700.02     53.21 o
   1 -10   7     1055.72     1044.47     65.77 o
   2 -10   7     2099.08     2144.00     96.25 o
   3 -10   7     1497.53     1488.98     79.98 o
   4 -10   7      677.44      729.54     59.36 o
   5 -10   7     1347.33     1488.87     83.85 o
   6 -10   7     1174.16     1186.03     76.11 o
  -5  -9   7      172.05      123.22     36.73 o
  -4  -9   7        4.58       23.96     27.77 o
  -3  -9   7        0.12        5.41     22.10 o
  -2  -9   7        2.35       11.02     21.25 o
  -1  -9   7       54.65       88.93     25.33 o
   0  -9   7      212.01      216.40     31.59 o
   1  -9   7      455.78      483.57     42.82 o
   2  -9   7      700.14      691.91     50.30 o
   3  -9   7      222.40      261.61     35.77 o
   4  -9   7       54.00       70.70     27.08 o
   5  -9   7      456.42      438.15     46.37 o
   6  -9   7      643.14      655.43     43.49 o
   7  -9   7      951.03      948.88     52.76 o
  -6  -8   7      586.01      601.81     61.27 o
  -5  -8   7      820.80      822.56     64.87 o
  -4  -8   7     2046.10     2213.70    101.18 o
  -3  -8   7      305.74      280.21     39.22 o
  -2  -8   7      398.19      389.28     41.02 o
  -1  -8   7     3118.09     2901.16    101.71 o
   0  -8   7      989.19      958.54     37.71 o
   1  -8   7     1031.03     1054.27     56.97 o
   2  -8   7      861.00      759.38     48.97 o
   3  -8   7       75.10       57.61     21.46 o
   4  -8   7      429.64      435.70     27.26 o
   5  -8   7       46.43       39.72     15.18 o
   6  -8   7       26.33       14.88     14.65 o
   7  -8   7       39.25       32.58     17.52 o
   8  -8   7      197.15      230.82     38.37 o
  -7  -7   7      916.50      929.35     70.33 o
  -6  -7   7     2731.32     2701.14    116.92 o
  -5  -7   7     2653.14     2506.05    107.48 o
  -4  -7   7     2264.78     2234.05     97.78 o
  -3  -7   7     5333.96     5384.52    163.19 o
  -2  -7   7     4258.50     4161.34    132.13 o
  -1  -7   7     2958.98     3058.20    103.77 o
   0  -7   7     3635.19     3359.77    104.41 o
   1  -7   7     2062.33     2130.42     54.26 o
   2  -7   7     1924.18     1962.62     76.24 o
   3  -7   7     2993.36     2864.08     65.36 o
   4  -7   7     2673.25     2654.26     65.24 o
   5  -7   7      335.33      351.21     25.12 o
   6  -7   7      321.31      363.68     59.12 o
   7  -7   7     1355.89     1357.20     52.31 o
   8  -7   7      479.88      507.73     41.87 o
  -8  -6   7      346.75      415.10     53.37 o
  -7  -6   7     1002.94      977.58     69.01 o
  -6  -6   7      747.91      837.45     62.38 o
  -5  -6   7     2017.99     2242.85     99.69 o
  -4  -6   7     3021.59     3145.07    116.44 o
  -3  -6   7      750.53      729.91     51.94 o
  -2  -6   7     5965.81     6144.70    167.74 o
  -1  -6   7     7353.83     7621.91    190.69 o
   0  -6   7     1848.58     1851.26     75.15 o
   1  -6   7     7033.94     6826.17     93.24 o
   2  -6   7     6121.75     6268.06    164.86 o
   3  -6   7     3715.68     3757.38     75.93 o
   4  -6   7     4029.84     4092.40     84.09 o
   5  -6   7     1518.09     1545.22     48.18 o
   6  -6   7     2835.73     2700.49     69.46 o
   7  -6   7     2503.21     2440.37     86.02 o
   8  -6   7     1026.36      945.02     46.09 o
   9  -6   7     1302.05     1305.81     82.63 o
  -8  -5   7      102.22      101.02     32.01 o
  -7  -5   7      160.43      173.57     36.52 o
  -6  -5   7       75.92       56.18     26.55 o
  -5  -5   7       81.30      120.04     29.26 o
  -4  -5   7      647.20      671.35     49.87 o
  -3  -5   7      555.03      548.23     43.19 o
  -2  -5   7       20.78       53.79     17.86 o
  -1  -5   7     2161.52     2182.83     34.76 o
   0  -5   7     1909.50     2006.46     45.46 o
   1  -5   7      597.09      582.30     22.51 o
   2  -5   7     3174.72     3203.56     59.27 o
   3  -5   7     2830.36     2790.79     60.04 o
   4  -5   7     1905.61     1751.38     46.74 o
   5  -5   7     2845.91     2797.95     72.87 o
   6  -5   7     2088.53     2063.68     58.06 o
   7  -5   7     2220.10     2187.34     69.35 o
   8  -5   7     1138.03     1034.24     66.73 o
   9  -5   7      597.95      670.29     61.11 o
  -9  -4   7      799.50      856.21     64.87 o
  -8  -4   7     1047.00      957.02     68.53 o
  -7  -4   7     2671.53     2574.52    107.38 o
  -6  -4   7     1872.18     1858.34     86.87 o
  -5  -4   7     1066.56     1103.30     62.59 o
  -4  -4   7     3555.44     3706.01     74.52 o
  -3  -4   7     2059.42     2103.17     80.61 o
  -2  -4   7       64.50       76.17     10.09 o
  -1  -4   7      612.94      625.13     16.74 o
   0  -4   7     1269.82     1216.51     43.30 o
   1  -4   7       84.10      109.50     15.21 o
   2  -4   7       25.81       29.81     15.45 o
   3  -4   7      146.73      147.17     14.07 o
   4  -4   7      102.29       85.25     11.99 o
   5  -4   7      289.86      361.07     27.88 o
   6  -4   7     1767.34     1613.07     73.03 o
   7  -4   7      580.25      591.53     48.97 o
   8  -4   7      165.25      115.33     29.84 o
   9  -4   7      244.19      282.54     44.31 o
  -9  -3   7     1313.23     1315.56     79.66 o
  -8  -3   7     1155.09     1163.40     71.44 o
  -7  -3   7     1679.92     1812.17     85.75 o
  -6  -3   7     2804.97     2640.86     64.73 o
  -5  -3   7     7568.80     7502.59    129.88 o
  -4  -3   7     6200.02     6404.67    111.54 o
  -3  -3   7     8202.84     8721.35    259.43 o
  -2  -3   7    14967.95    14868.11    301.62 o
  -1  -3   7     3810.11     3954.09     62.57 o
   0  -3   7     9435.59     9541.94    204.21 o
   1  -3   7     5546.08     5514.16    130.49 o
   2  -3   7      307.96      365.53     17.01 o
   3  -3   7     4613.88     4615.78     81.35 o
   4  -3   7     1230.73     1107.72     32.88 o
   5  -3   7     1246.35     1173.27     39.06 o
   6  -3   7     3346.23     3400.95    111.94 o
   7  -3   7      509.89      536.84     44.68 o
   8  -3   7      301.91      293.51     39.48 o
   9  -3   7       51.57       61.16     28.09 o
  -9  -2   7      567.95      612.89     55.28 o
  -8  -2   7     1389.06     1412.04     51.66 o
  -7  -2   7     3291.75     3291.02     78.02 o
  -6  -2   7     2041.04     2035.18     55.87 o
  -5  -2   7     4883.30     5007.86     95.95 o
  -4  -2   7     8420.73     8365.08    189.32 o
  -3  -2   7     1153.88     1258.85     47.49 o
  -2  -2   7     3736.27     3819.60     97.04 o
  -1  -2   7    10227.10    10252.50    138.29 o
   0  -2   7    10585.74    10847.59    229.54 o
   1  -2   7    15279.13    15883.86    325.10 o
   2  -2   7    12583.15    12684.04    185.04 o
   3  -2   7    11088.31    11466.43    138.73 o
   4  -2   7     3073.97     2988.23    110.73 o
   5  -2   7     2979.25     3016.53     63.87 o
   6  -2   7     3231.53     3170.29    106.16 o
   7  -2   7     1848.09     1739.14     78.33 o
   8  -2   7     1760.01     1785.94     85.59 o
   9  -2   7      906.80      918.97     64.39 o
  -9  -1   7        7.67        3.72     20.33 o
  -8  -1   7        0.15        0.00     12.62 o
  -7  -1   7       28.38       41.79     14.25 o
  -6  -1   7      189.54      188.76     19.28 o
  -5  -1   7     1297.71     1278.57     55.07 o
  -4  -1   7      441.70      475.89     31.27 o
  -3  -1   7      966.93      905.45     41.18 o
  -2  -1   7     1059.57     1002.44     41.76 o
  -1  -1   7       96.94      173.90     11.29 o
   0  -1   7     5197.82     5107.71    123.49 o
   1  -1   7     4376.88     4426.82    112.52 o
   2  -1   7     2016.99     2093.46     34.38 o
   3  -1   7    10216.71    10027.52    123.34 o
   4  -1   7     6882.94     6846.52    146.12 o
   5  -1   7     4103.78     4120.20     81.54 o
   6  -1   7     3670.48     3738.99    127.01 o
   7  -1   7     2312.92     2076.16     86.12 o
   8  -1   7     1896.11     1848.05     85.06 o
   9  -1   7      683.31      609.34     55.17 o
  -9   0   7      515.17      549.08     35.69 o
  -8   0   7      666.13      684.16     36.38 o
  -7   0   7     1036.09      984.34     40.02 o
  -6   0   7     1008.45      968.04     52.15 o
  -5   0   7      472.12      434.18     34.45 o
  -4   0   7     2213.70     2174.90     74.31 o
  -3   0   7     2448.73     2375.24     74.94 o
  -2   0   7     1077.19     1031.85     43.46 o
  -1   0   7     2508.40     2542.29     47.98 o
   0   0   7        6.13        2.03      5.04 o
   1   0   7      124.93      113.16     11.82 o
   2   0   7      184.00      193.18     14.99 o
   3   0   7        7.43       27.00     13.51 o
   4   0   7      388.84      348.49     20.82 o
   5   0   7      494.82      471.09     33.50 o
   6   0   7     1787.55     1759.52     50.90 o
   7   0   7      374.63      392.31     40.01 o
   8   0   7      254.53      299.29     38.64 o
   9   0   7      759.84      846.20     64.87 o
  -9   1   7     1382.18     1591.06     84.48 o
  -8   1   7     2137.49     2314.48     65.99 o
  -7   1   7     1466.12     1390.29     69.43 o
  -6   1   7     1218.84     1167.85     60.26 o
  -5   1   7     3550.31     3311.06    103.40 o
  -3   1   7     7294.23     6979.18    167.43 o
  -2   1   7    13442.75    13567.71    289.33 o
  -1   1   7     1543.80     1504.98     55.44 o
   0   1   7      341.14      398.08     47.82 o
   1   1   7     4175.34     4179.36     78.83 o
   2   1   7      538.32      625.35     68.53 o
   3   1   7      117.99      146.85     14.60 o
   4   1   7     2304.88     2215.64    106.66 o
   5   1   7     1095.95     1133.14     56.82 o
   6   1   7      168.51      177.55     19.86 o
   7   1   7      129.14      138.47     19.89 o
   8   1   7       23.64       44.10     24.86 o
   9   1   7        1.22       24.17     24.38 o
  -9   2   7      902.46      836.07     64.08 o
  -8   2   7     2154.70     2169.44     96.51 o
  -7   2   7     2430.66     2525.34     99.53 o
  -6   2   7     3148.63     3070.39    106.05 o
  -5   2   7     3065.56     2983.47     98.84 o
  -2   2   7      104.55      256.36     25.44 o
  -1   2   7     6992.98     7024.80    142.49 o
   0   2   7    15167.77    15022.50    169.14 o
   1   2   7     6326.28     6130.80     81.26 o
   2   2   7     8590.91     7838.25    648.37 o
   3   2   7     5103.14     5009.65     98.21 o
   4   2   7     1690.54     1662.50     57.77 o
   5   2   7     2940.40     2865.37     69.24 o
   6   2   7     1431.02     1454.72     48.72 o
   7   2   7      805.44      845.31     39.47 o
   8   2   7      742.29      698.72     39.11 o
  -9   3   7       70.84       39.27     30.58 o
  -8   3   7       90.04       87.61     29.15 o
  -7   3   7      118.74      134.88     31.32 o
  -6   3   7     1110.33     1083.64     61.00 o
  -5   3   7     2358.98     2420.40     90.58 o
  -4   3   7     2750.06     2541.24     89.04 o
  -3   3   7     4195.07     3960.15    115.70 o
  -2   3   7     1326.15     1231.90     38.34 o
  -1   3   7     2134.63     2136.59     52.48 o
   0   3   7     6187.17     6403.99    139.15 o
   1   3   7     5298.25     5406.16     74.92 o
   2   3   7     3559.51     3583.31     56.95 o
   3   3   7     3625.47     3526.89     80.98 o
   4   3   7     3515.10     3508.89     77.49 o
   5   3   7     1442.41     1428.83     51.89 o
   6   3   7     1169.86     1233.87     72.98 o
   7   3   7     1551.56     1630.54     81.99 o
   8   3   7      923.12      944.19     66.89 o
  -9   4   7      142.38      137.48     38.11 o
  -8   4   7      123.72      100.75     33.50 o
  -7   4   7      427.48      396.07     43.72 o
  -6   4   7      413.91      388.33     40.33 o
  -5   4   7      162.02      163.19     29.52 o
  -4   4   7       15.21       19.50     17.70 o
  -3   4   7        0.77        1.75     14.20 o
  -2   4   7       84.58       80.46     13.84 o
  -1   4   7     1126.89     1119.79     43.46 o
   0   4   7      109.51      126.78     15.35 o
   1   4   7       51.66       57.14     10.28 o
   2   4   7      660.70      695.88     27.14 o
   3   4   7       65.31       73.93     10.38 o
   4   4   7      481.46      471.17     27.88 o
   5   4   7     1010.99     1027.14     63.92 o
   6   4   7      466.18      516.91     49.24 o
   7   4   7      550.41      551.83     54.64 o
  -8   5   7      853.76      748.57     61.85 o
  -7   5   7      934.39      904.55     64.66 o
  -6   5   7      788.10      811.53     57.03 o
  -5   5   7      994.13      903.17     57.45 o
  -4   5   7     2426.65     2364.01     91.32 o
  -3   5   7     2248.04     2294.50     60.70 o
  -2   5   7     2159.32     2165.30     57.66 o
  -1   5   7      499.89      469.29     26.85 o
   0   5   7       31.40       38.83     13.57 o
   1   5   7      919.61      776.36     48.95 o
   2   5   7      304.11      311.00     17.05 o
   3   5   7       19.54       20.68      9.01 o
   4   5   7      102.44      120.63     30.79 o
   5   5   7       26.48       42.51     25.28 o
   6   5   7        0.39        0.00     22.21 o
  -7   6   7     1132.31     1173.42     76.53 o
  -6   6   7     1466.74     1410.75     79.82 o
  -5   6   7     1290.47     1317.31     72.82 o
  -4   6   7     1809.23     1845.40     82.63 o
  -3   6   7     2173.34     2161.19     92.01 o
  -2   6   7     1897.40     1823.66    122.51 o
  -1   6   7     2686.94     2724.27     94.13 o
   0   6   7     2827.21     2738.35     68.39 o
   1   6   7     1537.30     1560.36     50.19 o
   2   6   7     1253.63     1231.24     69.43 o
   3   6   7     1846.66     1821.50     86.34 o
   4   6   7      860.72      904.39     65.03 o
   5   6   7      268.43      267.86     42.56 o
  -6   7   7      388.32      493.16     52.73 o
  -5   7   7      524.43      532.97     51.62 o
  -4   7   7      698.78      742.53     56.39 o
  -3   7   7      620.36      629.31     34.66 o
  -2   7   7     1089.56     1171.56     45.55 o
  -1   7   7      992.76     1063.80     43.01 o
   0   7   7      929.22      947.85     60.47 o
   1   7   7     2264.24     2571.08    103.35 o
   2   7   7     1148.84     1147.39     71.02 o
   3   7   7      539.56      624.39     57.08 o
   4   7   7     1057.49     1137.54     75.15 o
  -4   8   7      137.76      120.57     34.03 o
  -3   8   7       83.37      112.20     28.94 o
  -2   8   7       40.92       33.81     23.05 o
  -1   8   7      205.86      263.83     37.21 o
   0   8   7      171.54      189.16     36.15 o
   1   8   7      160.05      144.85     32.97 o
   2   8   7      382.63      406.67     48.28 o
   0 -11   8      427.36      455.43     49.87 o
   1 -11   8       93.03      113.42     32.33 o
   2 -11   8      840.39      898.51     68.48 o
   3 -11   8      745.36      803.43     63.60 o
  -3 -10   8      201.13      191.54     41.18 o
  -2 -10   8       16.08       45.69     26.87 o
  -1 -10   8      250.85      187.09     32.70 o
   0 -10   8      141.95      114.96     30.16 o
   1 -10   8        1.74        0.00     19.40 o
   2 -10   8        6.37       10.65     20.83 o
   3 -10   8        1.70        0.00     20.09 o
   4 -10   8       25.48       53.69     27.19 o
   5 -10   8        8.97       21.36     25.12 o
  -5  -9   8     1135.89     1395.86     90.74 o
  -4  -9   8      638.06      649.94     61.16 o
  -3  -9   8     1785.32     1843.18     93.54 o
  -2  -9   8     1735.03     1510.71     79.76 o
  -1  -9   8      598.48      548.18     47.65 o
   0  -9   8     1852.81     1724.67     80.88 o
   1  -9   8      799.23      767.44     52.79 o
   2  -9   8      196.94      193.61     31.59 o
   3  -9   8     1157.54     1100.54     64.77 o
   4  -9   8      745.47      678.88     52.05 o
   5  -9   8      428.51      428.88     45.84 o
   6  -9   8      195.96      239.85     26.85 o
  -5  -8   8     1572.52     1694.78     93.01 o
  -4  -8   8     1484.65     1601.18     87.87 o
  -3  -8   8     1673.44     1681.00     85.65 o
  -2  -8   8     3124.60     2797.55    108.07 o
  -1  -8   8     3588.54     3482.68    117.77 o
   0  -8   8     3224.16     3115.56     88.24 o
   1  -8   8     3699.87     3505.15    115.65 o
   2  -8   8     3134.84     3138.18    108.54 o
   3  -8   8     1402.79     1466.51     70.28 o
   4  -8   8     1694.84     1772.66     53.67 o
   5  -8   8     1335.11     1421.77     56.15 o
   6  -8   8      593.91      590.69     34.98 o
   7  -8   8     1148.73     1094.44     49.48 o
  -7  -7   8      102.47      109.13     37.31 o
  -6  -7   8      460.80      449.23     52.84 o
  -5  -7   8      240.66      287.21     44.94 o
  -4  -7   8      212.73      217.99     38.69 o
  -3  -7   8     2615.27     2533.50    104.36 o
  -2  -7   8     1402.96     1563.71     77.75 o
  -1  -7   8      231.15      261.77     34.13 o
   0  -7   8     3119.95     3139.61    103.51 o
   1  -7   8      785.70      792.33     32.49 o
   2  -7   8     1714.44     1653.89     45.76 o
   3  -7   8     7251.13     7309.02    129.18 o
   4  -7   8     2305.20     2464.00     62.82 o
   5  -7   8     1969.95     1986.14     58.07 o
   6  -7   8     1222.29     1298.66     48.47 o
   7  -7   8      994.63     1053.31     46.82 o
   8  -7   8     1759.28     1870.42     96.72 o
  -7  -6   8      234.45      260.92     46.11 o
  -6  -6   8      342.27      329.71     45.79 o
  -5  -6   8      818.05      904.07     64.77 o
  -4  -6   8      322.81      343.33     41.92 o
  -3  -6   8        6.82       16.80     20.30 o
  -2  -6   8      517.24      569.01     46.75 o
  -1  -6   8        0.01        6.47     16.16 o
   0  -6   8        3.45        9.88      7.91 o
   1  -6   8     1815.64     1897.99     38.80 o
   2  -6   8      139.41      129.89     14.36 o
   3  -6   8       24.06       32.56     22.55 o
   4  -6   8     1274.93     1238.09     40.97 o
   5  -6   8      637.45      570.27     30.13 o
   6  -6   8      448.04      439.58     28.51 o
   7  -6   8      971.19      988.72     44.28 o
   8  -6   8      659.62      684.44     59.73 o
  -8  -5   8     1347.74     1236.91     80.03 o
  -7  -5   8     1031.12     1018.92     71.34 o
  -6  -5   8     1929.81     2011.29     96.41 o
  -5  -5   8     3814.35     3819.33    134.94 o
  -4  -5   8     1783.51     1968.47     89.25 o
  -3  -5   8     3041.80     3340.90    115.80 o
  -2  -5   8     6317.95     7104.58    186.08 o
  -1  -5   8     3131.07     3398.37     52.95 o
   0  -5   8     1147.39     1121.22     33.79 o
   1  -5   8     2416.18     2374.29     71.81 o
   2  -5   8     1346.21     1287.41     36.87 o
   3  -5   8       32.21       62.40     24.57 o
   4  -5   8     1903.07     1787.28     48.27 o
   5  -5   8      340.60      336.98     22.80 o
   6  -5   8       26.59       50.71     14.24 o
   7  -5   8       60.75       56.02     24.80 o
   8  -5   8       99.55      115.75     31.16 o
   9  -5   8        0.05        8.43     26.82 o
  -8  -4   8     1688.42     1833.27     95.82 o
  -7  -4   8     1556.62     1429.20     81.25 o
  -6  -4   8     2534.61     2538.16    105.42 o
  -5  -4   8     3344.47     3225.31    115.80 o
  -4  -4   8     2846.35     2746.54     94.31 o
  -3  -4   8     2695.75     2629.94     59.12 o
  -2  -4   8     5911.00     5912.36    103.89 o
  -1  -4   8    18686.65    19768.63    251.12 o
   0  -4   8     8160.86     8206.08    182.21 o
   1  -4   8     1984.36     2048.02     65.61 o
   2  -4   8     9513.04     9260.77    145.26 o
   3  -4   8     2757.19     2916.01    117.42 o
   4  -4   8     1477.50     1394.77     48.15 o
   5  -4   8     3761.92     3505.38     74.58 o
   6  -4   8     1254.16     1088.46     60.79 o
   7  -4   8     1151.65     1127.36     66.25 o
   8  -4   8      667.28      771.04     58.19 o
   9  -4   8      461.71      467.62     53.26 o
  -9  -3   8        7.46        3.39     26.92 o
  -8  -3   8        0.41       36.99     26.45 o
  -7  -3   8      359.80      383.88     43.41 o
  -6  -3   8     1350.18     1417.90     47.18 o
  -5  -3   8     1578.54     1529.19     46.50 o
  -4  -3   8     2934.76     2971.13     92.41 o
  -3  -3   8     4420.41     4437.63    112.94 o
  -2  -3   8     2540.90     2427.71     72.61 o
  -1  -3   8     2470.33     2584.18     48.05 o
   0  -3   8     5353.01     5405.67    130.38 o
   1  -3   8     4625.93     4775.71    120.57 o
   2  -3   8     7720.95     7669.04    122.13 o
   3  -3   8     9576.59     9529.33    148.38 o
   4  -3   8     4265.71     4070.15     77.23 o
   5  -3   8     3439.22     3492.22    111.56 o
   6  -3   8     4157.49     4121.59    129.27 o
   7  -3   8     2241.17     2165.31     91.32 o
   8  -3   8      986.30      917.11     62.12 o
   9  -3   8     1126.38     1065.99     70.97 o
  -9  -2   8       69.30       87.18     32.12 o
  -8  -2   8       72.12       41.29     25.65 o
  -7  -2   8      105.72      108.25     20.88 o
  -6  -2   8      150.03      159.07     18.67 o
  -5  -2   8      128.34      151.35     32.70 o
  -4  -2   8      171.62      208.29     23.16 o
  -3  -2   8        0.00        0.00      9.65 o
  -2  -2   8      668.23      661.17     34.45 o
  -1  -2   8     1743.57     1843.58     39.03 o
   0  -2   8      777.96      763.09     37.63 o
   1  -2   8      518.57      488.18     30.85 o
   2  -2   8     3397.17     3533.31    100.62 o
   3  -2   8       30.56       58.19     15.74 o
   4  -2   8     3096.61     2796.71     60.95 o
   5  -2   8     3586.59     3357.68     71.12 o
   6  -2   8      380.18      396.28     39.54 o
   7  -2   8     1451.86     1403.38     72.61 o
   8  -2   8     1233.88     1294.36     74.36 o
   9  -2   8      740.19      813.28     62.86 o
  -9  -1   8     1619.31     1668.96     60.06 o
  -8  -1   8      727.78      731.61     38.67 o
  -7  -1   8     1011.09     1027.30     41.99 o
  -6  -1   8     1818.37     1754.99     63.15 o
  -5  -1   8     1674.66     1632.34     66.20 o
  -4  -1   8     3392.10     2921.51     90.42 o
  -3  -1   8     2899.26     2845.51     86.44 o
  -2  -1   8     1530.29     1409.96     53.64 o
  -1  -1   8      546.47      475.62     19.48 o
   1  -1   8     1043.76     1060.21     47.17 o
   2  -1   8      336.11      374.28     19.96 o
   3  -1   8        2.69        0.55      7.64 o
   4  -1   8      480.18      518.54     36.12 o
   5  -1   8        3.46        6.39      9.31 o
   6  -1   8      240.91      189.69     29.89 o
   7  -1   8       15.22       30.63     21.46 o
   8  -1   8       63.62      123.86     32.54 o
   9  -1   8      144.39      147.39     37.79 o
  -9   0   8     1330.38     1460.49     63.60 o
  -8   0   8     1853.48     1870.32     60.09 o
  -7   0   8     1713.26     1758.08     55.57 o
  -6   0   8     1894.36     1918.60     78.81 o
  -5   0   8     2897.07     2742.64     92.01 o
  -4   0   8     4124.77     3826.54    110.45 o
  -3   0   8     6307.48     6133.52    152.32 o
  -2   0   8    11230.36    10594.09    234.58 o
  -1   0   8     7809.05     7779.64    114.90 o
   0   0   8     6294.65     6428.84    105.26 o
   1   0   8     4690.75     4668.79     86.38 o
   2   0   8     2450.79     2312.91     54.58 o
   3   0   8     3537.85     3640.01     75.28 o
   4   0   8     1008.00     1030.14     36.59 o
   5   0   8     1349.17     1260.20     42.53 o
   6   0   8     2560.73     2512.39     65.21 o
   7   0   8      673.93      695.99     52.73 o
   8   0   8      382.62      444.93     47.22 o
   9   0   8      121.92      150.94     36.89 o
  -9   1   8      418.86      424.32     48.71 o
  -8   1   8      382.49      335.92     30.66 o
  -7   1   8     1721.49     1697.69     78.86 o
  -6   1   8     3650.79     3685.88    119.51 o
  -5   1   8     4420.20     4299.30    127.52 o
  -4   1   8     3967.74     3851.40    113.63 o
  -3   1   8     2488.36     2323.73     79.18 o
  -2   1   8     5547.18     4511.51    121.85 o
  -1   1   8     2368.71     2473.50     79.87 o
   0   1   8     4137.99     4435.56     72.54 o
   1   1   8    12410.93    12651.87    275.97 o
   2   1   8     1959.65     1791.03     48.14 o
   3   1   8     3044.17     2921.55     79.05 o
   4   1   8     6638.67     6447.69    169.31 o
   5   1   8     1986.19     2006.09     56.21 o
   6   1   8     1834.24     1853.68     56.03 o
   7   1   8     1300.60     1396.60     50.35 o
   8   1   8      629.59      540.55     49.61 o
  -9   2   8        5.34        0.37     27.67 o
  -8   2   8       48.54       41.23     25.28 o
  -7   2   8      110.67      109.66     30.00 o
  -6   2   8       25.85       22.84     20.09 o
  -5   2   8      478.97      525.92     41.18 o
  -4   2   8      944.89      894.53     49.55 o
  -3   2   8      286.92      244.54     27.03 o
  -2   2   8      324.71      279.20     27.35 o
  -1   2   8      737.65      674.05     28.18 o
   0   2   8      670.28      697.14     39.03 o
   1   2   8     2300.11     2296.14     81.01 o
   2   2   8     2021.81     1996.39     52.99 o
   3   2   8     1819.34     1847.26     56.74 o
   4   2   8     2196.82     2117.02     57.77 o
   5   2   8     2179.59     2193.87     68.87 o
   6   2   8     1495.05     1598.52     54.70 o
   7   2   8      627.69      627.31     37.63 o
   8   2   8      824.78      880.49     62.75 o
  -8   3   8      877.88      921.30     67.79 o
  -7   3   8      584.35      578.28     52.20 o
  -6   3   8      828.47      734.10     52.20 o
  -5   3   8     1751.57     1701.14     75.05 o
  -4   3   8     2095.01     1861.83     76.43 o
  -3   3   8      760.67      699.28     44.52 o
  -2   3   8       60.72       59.31     19.08 o
  -1   3   8      212.67      210.39     18.49 o
   0   3   8       10.05       26.95     10.62 o
   1   3   8       78.79       74.70     10.20 o
   2   3   8      590.08      652.37     22.68 o
   3   3   8       29.90       50.68     13.39 o
   4   3   8      303.19      272.52     22.89 o
   5   3   8        5.42       17.54     13.75 o
   6   3   8      285.97      323.97     27.25 o
   7   3   8      202.64      247.56     39.22 o
  -8   4   8     1297.03     1289.75     79.45 o
  -7   4   8     1490.30     1571.71     84.22 o
  -6   4   8      904.87      831.46     56.87 o
  -5   4   8     1606.75     1519.61     73.83 o
  -4   4   8     3505.05     3315.57    112.31 o
  -3   4   8     4368.87     4077.97    124.60 o
  -2   4   8     2775.59     2766.18    115.91 o
  -1   4   8     2027.97     1953.21     54.58 o
   0   4   8     2630.37     2642.56     93.54 o
   1   4   8      789.22      781.92     34.77 o
   2   4   8      679.05      634.17     22.96 o
   3   4   8     1027.81     1043.70     30.04 o
   4   4   8       26.94       23.20     13.94 o
   5   4   8      145.89      163.19     33.23 o
   6   4   8      619.48      736.80     59.78 o
  -7   5   8      512.02      557.77     55.76 o
  -6   5   8     1127.17     1034.35     67.31 o
  -5   5   8     1370.23     1374.55     74.36 o
  -4   5   8     1252.52     1173.63     65.24 o
  -3   5   8     1613.76     1509.28     71.66 o
  -2   5   8     1182.66     1212.74     44.09 o
  -1   5   8     1286.90     1359.88     46.52 o
   0   5   8     2614.67     2575.56     66.63 o
   1   5   8     2721.09     2672.24    102.77 o
   2   5   8     2248.61     2244.73     62.04 o
   3   5   8     1828.00     1839.75     41.55 o
   4   5   8     1557.65     1504.77     80.35 o
   5   5   8     1245.81     1287.90     77.75 o
   6   5   8      639.85      629.74     60.21 o
  -6   6   8       60.33       50.14     27.67 o
  -5   6   8      577.09      631.97     54.91 o
  -4   6   8      352.42      348.26     39.22 o
  -3   6   8      227.30      213.53     22.71 o
  -2   6   8      348.68      419.47     28.38 o
  -1   6   8      936.98      897.60     40.11 o
   0   6   8     1213.89     1132.57     44.56 o
   1   6   8      627.75      701.98     39.03 o
   2   6   8     1402.26     1489.61     78.55 o
   3   6   8     1230.65     1327.97     75.47 o
   4   6   8      435.51      479.28     50.40 o
  -5   7   8      173.39      168.27     36.73 o
  -4   7   8      116.31      108.91     31.96 o
  -3   7   8       18.28       26.13     16.06 o
  -2   7   8       15.21        5.49     14.07 o
  -1   7   8        0.65        0.00     19.34 o
   0   7   8      127.03      100.43     29.47 o
   1   7   8       56.08       57.35     28.73 o
   2   7   8        3.04        2.44     21.57 o
   3   7   8       55.20       62.70     30.00 o
  -2   8   8      322.13      417.85     46.75 o
  -1   8   8      303.63      365.33     45.58 o
   0   8   8      257.72      219.90     40.17 o
  -2 -10   9      777.36      713.48     61.53 o
  -1 -10   9     2105.66     2013.62     92.48 o
   0 -10   9      781.41      652.59     52.68 o
   1 -10   9      640.93      681.00     55.01 o
   2 -10   9     1868.32     1848.85     90.36 o
   3 -10   9      427.64      432.64     47.81 o
   4 -10   9      584.44      542.24     53.32 o
   5 -10   9      782.36      852.08     66.36 o
  -4  -9   9      654.79      773.22     68.42 o
  -3  -9   9      599.22      550.77     55.70 o
  -2  -9   9      961.53      979.81     66.94 o
  -1  -9   9     1632.89     1494.81     76.74 o
   0  -9   9     2419.38     2360.51     97.04 o
   1  -9   9     2036.13     2182.06     91.95 o
   2  -9   9     1281.91     1233.47     68.58 o
   3  -9   9     2376.72     2439.11     99.48 o
   4  -9   9     1762.69     1735.32     83.10 o
   5  -9   9      541.49      505.35     49.13 o
   6  -9   9     1531.77     1534.88     82.68 o
  -5  -8   9       18.25       20.99     27.77 o
  -4  -8   9        0.89       27.35     27.56 o
  -3  -8   9      110.33       70.12     30.95 o
  -2  -8   9      596.98      623.17     54.48 o
  -1  -8   9      462.36      478.48     46.16 o
   0  -8   9      118.67      112.31     26.61 o
   1  -8   9      516.03      390.08     37.58 o
   2  -8   9     1432.59     1387.43     68.79 o
   3  -8   9      387.40      395.27     39.96 o
   4  -8   9     1346.57     1318.05     46.88 o
   5  -8   9     1111.81     1156.45     45.90 o
   6  -8   9      309.35      327.22     28.29 o
   7  -8   9     1396.52     1475.39     58.46 o
  -6  -7   9     1118.95     1155.08     81.09 o
  -5  -7   9      830.67      957.55     71.66 o
  -4  -7   9     1702.29     1775.23     94.23 o
  -3  -7   9     1093.03     1073.04     70.75 o
  -2  -7   9       81.84      136.26     30.69 o
  -1  -7   9      237.13      259.28     35.56 o
   0  -7   9      398.47      473.50     41.45 o
   1  -7   9      361.28      340.74     32.91 o
   2  -7   9        0.39        6.60      9.69 o
   3  -7   9        3.55        5.60     11.00 o
   4  -7   9       96.58      127.53     17.78 o
   5  -7   9       49.71       45.10     20.46 o
   6  -7   9      135.23      105.97     21.94 o
   7  -7   9       56.95       74.41     29.47 o
   8  -7   9      113.15      138.97     37.84 o
  -7  -6   9     1130.77     1097.84     78.65 o
  -6  -6   9     1328.96     1426.49     86.50 o
  -5  -6   9     2695.76     3003.88    123.86 o
  -4  -6   9     2480.10     2620.47    110.56 o
  -3  -6   9     2058.77     2164.99     96.99 o
  -2  -6   9     2794.93     2929.62    108.44 o
  -1  -6   9     4711.50     5268.67    153.54 o
   0  -6   9     4445.24     4582.26     87.25 o
   1  -6   9     1692.98     1736.25     38.22 o
   2  -6   9     1918.15     1816.18     48.10 o
   3  -6   9     2873.11     2875.69     65.49 o
   4  -6   9      909.27      809.19     33.32 o
   5  -6   9     1287.23     1258.00     43.97 o
   6  -6   9      984.98     1067.89     62.43 o
   7  -6   9       25.48       48.55     26.76 o
   8  -6   9      400.26      466.24     53.00 o
  -8  -5   9      547.30      708.50     65.77 o
  -7  -5   9     1518.91     1626.88     91.05 o
  -6  -5   9      968.44      986.80     70.22 o
  -5  -5   9     1691.03     1821.45     90.52 o
  -4  -5   9     1656.16     1654.55     83.37 o
  -3  -5   9     1120.15     1191.65     66.57 o
  -2  -5   9     4935.64     5116.85     96.41 o
  -1  -5   9     4905.60     5066.36     69.83 o
   0  -5   9     8279.34     8205.87    184.92 o
   1  -5   9     9517.57     9853.47    218.84 o
   2  -5   9     2349.83     2415.03     67.04 o
   3  -5   9     5634.10     5579.37    101.45 o
   4  -5   9     4805.97     4779.22     92.91 o
   5  -5   9      484.09      546.18     28.21 o
   6  -5   9     1420.04     1404.82     70.97 o
   7  -5   9     1663.43     1727.64     85.49 o
   8  -5   9      771.35      763.09     61.96 o
  -8  -4   9        2.66        0.00     22.74 o
  -7  -4   9      100.08      114.85     34.45 o
  -6  -4   9      130.39      157.46     33.18 o
  -5  -4   9      596.40      620.95     52.26 o
  -4  -4   9       51.90       61.27     13.21 o
  -3  -4   9      741.59      653.45     49.93 o
  -2  -4   9     2204.41     2281.27     71.39 o
  -1  -4   9     1777.07     1875.25     47.59 o
   0  -4   9     1861.64     1761.56     60.63 o
   1  -4   9      208.30      184.70     21.78 o
   2  -4   9     1614.46     1507.19     76.32 o
   3  -4   9     4440.92     4281.25     81.41 o
   4  -4   9     1949.35     1909.32     75.31 o
   5  -4   9     3460.69     3391.15    111.56 o
   6  -4   9     2589.47     2545.58    100.38 o
   7  -4   9     1071.15      995.60     63.02 o
   8  -4   9     1695.20     1799.93     91.48 o
   9  -4   9      650.42      632.87     59.84 o
  -8  -3   9      333.09      355.05     48.18 o
  -7  -3   9      224.80      230.71     38.64 o
  -6  -3   9     1231.31     1213.43     44.88 o
  -5  -3   9     1337.55     1387.31     81.09 o
  -4  -3   9      258.52      263.89     25.76 o
  -3  -3   9       55.82       59.41     15.69 o
  -2  -3   9       19.94       30.26     13.09 o
  -1  -3   9       75.43       90.08     10.67 o
   0  -3   9        1.09        1.70     10.39 o
   1  -3   9        1.64        0.00      9.59 o
   2  -3   9      408.20      335.19     67.36 o
   3  -3   9      540.67      454.63     34.40 o
   4  -3   9        2.52        8.64     14.42 o
   5  -3   9       45.09       54.22     20.83 o
   6  -3   9     1640.69     1657.04     76.58 o
   7  -3   9      314.35      374.29     42.82 o
   8  -3   9      193.78      218.09     40.01 o
   9  -3   9      572.49      609.07     60.42 o
  -9  -2   9      575.66      654.18     61.21 o
  -8  -2   9     1296.00     1262.62     75.15 o
  -7  -2   9     2141.62     2088.37     63.21 o
  -6  -2   9     1415.31     1358.57     47.59 o
  -5  -2   9     3232.78     3156.62     99.32 o
  -4  -2   9     4700.69     4661.87    126.35 o
  -3  -2   9     4299.71     4182.06    114.00 o
  -2  -2   9     2974.62     2955.96     89.20 o
  -1  -2   9     4278.00     4121.36     70.83 o
   0  -2   9     7507.95     7534.52    176.38 o
   1  -2   9     1593.98     1559.73     60.79 o
   2  -2   9     1836.82     1746.24     65.51 o
   4  -2   9      144.65      170.52     16.49 o
   5  -2   9      745.13      767.39     47.65 o
   6  -2   9      559.91      541.23     44.20 o
   7  -2   9        5.99       47.86     24.91 o
   8  -2   9       15.89       26.29     25.92 o
   9  -2   9       29.94       25.92     30.32 o
  -9  -1   9     1007.29     1056.86     49.85 o
  -8  -1   9      969.39      958.10     44.39 o
  -7  -1   9     2633.45     2732.87     73.09 o
  -6  -1   9     3841.46     4034.46    124.66 o
  -5  -1   9     1796.15     1731.14     69.96 o
  -4  -1   9     2069.78     1927.77     72.61 o
  -3  -1   9     4093.40     4129.38    115.22 o
  -2  -1   9     3589.73     3096.73     92.75 o
  -1  -1   9     8100.77     8387.39    123.60 o
   0  -1   9    11126.13    11465.42    161.89 o
   1  -1   9     4524.45     4023.96    112.78 o
   2  -1   9     4895.80     4804.24     91.08 o
   3  -1   9     2432.50     2424.59     79.21 o
   4  -1   9     1741.98     1757.84     49.55 o
   5  -1   9     2036.00     1953.31     54.30 o
   6  -1   9      549.35      583.58     47.06 o
   7  -1   9     1914.52     1930.42     86.97 o
   8  -1   9      903.63     1039.22     69.59 o
  -9   0   9        0.19        0.00     16.36 o
  -8   0   9      205.70      230.34     75.37 o
  -7   0   9       64.23       75.52     26.61 o
  -6   0   9      642.22      650.57     48.02 o
  -5   0   9     2028.95     2023.27     79.66 o
  -4   0   9     1016.45      936.67     50.56 o
  -3   0   9     2599.10     2420.88     83.37 o
  -2   0   9     3584.99     3583.32    105.05 o
  -1   0   9     3087.60     3024.49     59.26 o
   0   0   9     2625.68     2799.98     73.51 o
   1   0   9      726.95      677.53     66.57 o
   2   0   9     4046.42     4205.37     84.66 o
   3   0   9     3455.07     3408.92     74.61 o
   4   0   9      872.69      847.64     35.24 o
   5   0   9     4129.87     4200.42     90.00 o
   6   0   9     2394.24     2334.57     77.35 o
   7   0   9      772.02      793.41     57.61 o
   8   0   9     1460.34     1543.04     81.88 o
  -9   1   9      259.98      267.86     43.72 o
  -8   1   9      284.28      307.18     28.47 o
  -7   1   9      160.84      168.12     31.80 o
  -6   1   9      491.08      481.56     42.03 o
  -5   1   9      798.16      802.68     49.71 o
  -4   1   9       27.83       39.91     17.54 o
  -3   1   9        6.55       12.45     13.30 o
  -2   1   9      123.05      178.87     23.58 o
  -1   1   9      195.24      129.32     20.78 o
   0   1   9      258.03      226.87     14.14 o
   1   1   9        3.34       19.17     10.84 o
   2   1   9       81.30       99.59     15.05 o
   3   1   9      579.42      484.97     27.65 o
   4   1   9      980.35      958.39     50.56 o
   5   1   9     1249.59     1157.42     48.49 o
   6   1   9      777.77      746.73     37.09 o
   7   1   9      493.58      494.39     33.06 o
   8   1   9      301.84      401.00     46.64 o
  -8   2   9      930.70      985.11     67.42 o
  -7   2   9     1955.20     1887.70     89.15 o
  -6   2   9     1037.38      977.21     61.21 o
  -5   2   9     2089.49     2011.19     83.05 o
  -4   2   9     4342.29     3995.13    122.80 o
  -3   2   9     1341.57     1115.75     56.13 o
  -2   2   9     1199.35     1135.52     55.60 o
  -1   2   9     1555.27     1552.90     64.61 o
   0   2   9      568.21      534.20     20.82 o
   1   2   9      618.96      562.68     21.13 o
   2   2   9       84.93      109.55     24.49 o
   3   2   9       86.73       82.93     15.51 o
   4   2   9      176.22      203.82     22.90 o
   5   2   9       23.13       55.33     16.15 o
   6   2   9        0.99       10.72     13.26 o
   7   2   9        2.25        0.00     14.21 o
  -8   3   9      779.56      886.64     67.84 o
  -7   3   9     1271.42     1145.01     70.01 o
  -6   3   9     1815.31     1866.02     85.86 o
  -5   3   9     1326.16     1239.51     67.15 o
  -4   3   9     1926.97     1817.00     78.28 o
  -3   3   9     2299.00     2098.64     83.10 o
  -2   3   9     3148.24     2998.52    102.02 o
  -1   3   9     4247.77     4257.56     89.76 o
   0   3   9     2845.42     2902.48     70.34 o
   1   3   9     3919.27     3914.87     64.15 o
   2   3   9     2493.65     2501.20     68.76 o
   3   3   9      530.55      442.39     41.87 o
   4   3   9     1244.29     1137.69     43.40 o
   5   3   9     1111.45     1071.14     69.43 o
   6   3   9      494.01      509.44     34.26 o
   7   3   9      803.40      892.20     67.47 o
  -7   4   9      386.27      451.67     50.46 o
  -6   4   9      392.52      351.07     42.82 o
  -5   4   9      877.96      881.49     58.35 o
  -4   4   9     1529.73     1564.45     75.84 o
  -3   4   9      599.39      590.68     44.57 o
  -2   4   9     1025.55      909.92     38.46 o
  -1   4   9     2184.36     2099.47     59.15 o
   0   4   9     1477.12     1492.38     48.88 o
   1   4   9     2380.63     2269.62     62.91 o
   2   4   9     1940.25     2031.44     44.03 o
   3   4   9     1342.36     1394.97     36.52 o
   4   4   9     1392.03     1349.17     75.84 o
   5   4   9     1271.51     1195.62     72.61 o
   6   4   9     1505.04     1857.22     95.72 o
  -7   5   9       32.79       54.11     29.52 o
  -6   5   9        2.55        1.11     20.72 o
  -5   5   9       35.20       39.75     24.59 o
  -4   5   9       81.34       84.59     26.23 o
  -3   5   9       69.15       50.24     22.68 o
  -2   5   9        7.07       20.17     18.39 o
  -1   5   9      441.56      470.18     30.26 o
   0   5   9      232.89      249.25     23.74 o
   1   5   9      237.38      210.82     22.19 o
   2   5   9      422.34      448.43     29.57 o
   3   5   9      553.90      550.44     40.03 o
   4   5   9     1130.03     1015.69     69.69 o
   5   5   9      534.77      618.56     58.94 o
  -5   6   9      398.81      390.82     47.17 o
  -4   6   9      686.95      717.62     56.39 o
  -3   6   9      614.00      560.74     49.93 o
  -2   6   9      108.70      111.18     20.56 o
  -1   6   9       13.54       13.70     14.76 o
   0   6   9      195.60      257.73     26.01 o
   1   6   9       51.62       39.75     21.25 o
   2   6   9       24.57        0.00     22.95 o
   3   6   9      201.17      205.64     39.17 o
  -4   7   9      443.45      540.44     54.06 o
  -3   7   9      758.80      739.24     70.46 o
  -2   7   9     1037.63     1191.43     98.31 o
  -1   7   9      499.14      482.51     48.65 o
   0   7   9      736.83      682.74     57.08 o
   1   7   9      867.33      928.45     65.77 o
  -2 -10  10      320.06      305.92     46.11 o
  -1 -10  10      302.52      200.39     34.93 o
   0 -10  10      464.92      482.03     48.18 o
   1 -10  10      476.16      476.73     50.03 o
   2 -10  10     1160.29     1120.47     71.60 o
   3 -10  10      812.36      734.74     57.66 o
   4 -10  10      521.94      588.83     55.54 o
  -4  -9  10       36.58       44.89     31.43 o
  -3  -9  10      241.61      262.51     45.79 o
  -2  -9  10       55.91      119.57     35.14 o
  -1  -9  10       45.48       90.10     30.10 o
   0  -9  10      111.63      177.60     31.91 o
   1  -9  10       23.48       25.81     19.66 o
   2  -9  10       36.95       78.65     27.45 o
   3  -9  10      302.74      313.81     40.44 o
   4  -9  10       30.99       53.21     25.33 o
   5  -9  10       50.80       49.93     26.87 o
  -5  -8  10      913.47     1052.90     82.79 o
  -4  -8  10     1117.84     1154.87     80.56 o
  -3  -8  10     1405.67     1235.80     80.08 o
  -2  -8  10     1579.67     1720.38     90.36 o
  -1  -8  10     1478.40     1421.78     78.07 o
   1  -8  10      783.38      712.64     49.61 o
   2  -8  10      209.04      202.09     30.32 o
   3  -8  10      260.19      277.67     36.04 o
   4  -8  10      364.24      425.90     47.49 o
   5  -8  10      192.57      213.19     23.91 o
   6  -8  10      103.67       73.51     19.94 o
  -6  -7  10     1388.05     1475.73     96.19 o
  -5  -7  10      606.36      674.00     66.78 o
  -4  -7  10     2815.53     3313.50    134.62 o
  -3  -7  10     4293.76     4775.87    163.03 o
  -2  -7  10      783.40      885.68     64.18 o
  -1  -7  10     2683.17     2870.16    110.93 o
   0  -7  10     3396.30     3249.58    112.78 o
   1  -7  10     1622.52     1739.24     73.93 o
   2  -7  10     2926.46     2895.10    101.15 o
   3  -7  10     1775.66     1793.49     52.10 o
   4  -7  10     2576.95     2631.63     81.83 o
   5  -7  10     1387.26     1468.36     50.11 o
   6  -7  10      243.00      300.83     40.23 o
   7  -7  10     1254.70     1368.40     80.08 o
  -7  -6  10       67.03      107.11     40.76 o
  -6  -6  10      319.02      300.24     48.49 o
  -5  -6  10      786.08      766.27     64.13 o
  -4  -6  10      562.80      642.89     58.51 o
  -3  -6  10     1431.92     1507.69     81.99 o
  -2  -6  10     1316.97     1455.96     76.96 o
  -1  -6  10     1308.74     1424.53     72.87 o
   0  -6  10     2479.77     2280.52     83.58 o
   1  -6  10     2289.73     2214.64     96.25 o
   2  -6  10     4149.79     4080.25     82.67 o
   3  -6  10     2958.45     2873.40     97.52 o
   4  -6  10     2860.04     2882.26     68.73 o
   5  -6  10     2812.89     2677.77     99.80 o
   6  -6  10      425.15      469.10     46.22 o
   7  -6  10     1075.66     1063.07     70.17 o
   8  -6  10     1477.97     1543.14     89.04 o
  -7  -5  10       14.61       11.71     26.50 o
  -6  -5  10      255.26      276.45     44.04 o
  -5  -5  10      103.20       81.99     28.57 o
  -4  -5  10      176.43      140.93     33.02 o
  -3  -5  10       15.85       17.49     21.36 o
  -2  -5  10       15.45       12.22     10.41 o
  -1  -5  10      513.71      524.60     22.27 o
   1  -5  10        5.56       15.53     13.51 o
   2  -5  10      504.53      490.09     24.08 o
   3  -5  10      919.20      799.61     31.36 o
   4  -5  10     1110.45     1058.67     56.55 o
   5  -5  10      242.03      232.25     31.59 o
   6  -5  10      161.81      138.06     29.36 o
   7  -5  10     1296.35     1326.85     76.48 o
   8  -5  10      512.34      542.67     56.97 o
  -8  -4  10     1592.00     1584.96     92.48 o
  -7  -4  10     1410.78     1517.39     87.08 o
  -6  -4  10      563.31      485.90     51.89 o
  -5  -4  10     1981.80     2172.47     97.20 o
  -4  -4  10     2472.87     2435.20     99.35 o
  -1  -4  10     2031.56     2059.51     45.41 o
   0  -4  10       44.21       50.24     15.90 o
   1  -4  10     1018.39     1011.61     48.18 o
   2  -4  10      216.39      199.23     15.77 o
   3  -4  10       94.15       95.98     20.56 o
   4  -4  10      944.38     1042.24     56.13 o
   5  -4  10       24.40       30.79     19.98 o
   6  -4  10        8.36        5.99     20.03 o
   7  -4  10       52.37       43.30     25.33 o
   8  -4  10      294.75      298.87     44.94 o
  -8  -3  10      908.33      948.70     71.28 o
  -7  -3  10     1302.55     1160.75     72.98 o
  -6  -3  10     2530.03     2675.12    108.60 o
  -5  -3  10     1965.68     2002.12     58.13 o
  -4  -3  10     2627.35     2782.71     90.47 o
  -3  -3  10     4734.34     4493.33    122.27 o
  -2  -3  10     4716.62     3845.94    108.81 o
  -1  -3  10     5061.81     4445.05     76.83 o
   0  -3  10     3575.29     3576.22    102.77 o
   1  -3  10     2676.01     2605.21     85.06 o
   2  -3  10     1352.62     1322.51     58.30 o
   3  -3  10     1103.49     1031.91     52.10 o
   4  -3  10     3960.39     3918.71    119.51 o
   5  -3  10     2663.12     2586.50     96.83 o
   6  -3  10      573.15      565.03     47.59 o
   7  -3  10      291.05      268.60     39.33 o
   8  -3  10      175.74      240.30     40.17 o
  -8  -2  10      796.93      827.12     64.71 o
  -7  -2  10     1194.79     1230.96     97.71 o
  -6  -2  10      723.39      717.29     36.26 o
  -5  -2  10     2203.08     2262.09     84.11 o
  -4  -2  10     2291.18     2230.29     80.77 o
  -3  -2  10      616.20      653.86     39.75 o
  -2  -2  10     3690.30     3512.51    104.83 o
  -1  -2  10     3478.26     3662.57    114.85 o
   1  -2  10     7474.98     7815.84    188.94 o
   2  -2  10     4190.23     4188.48    120.42 o
   3  -2  10     3018.23     2965.66     97.04 o
   4  -2  10     3353.78     3200.08    105.42 o
   5  -2  10      617.18      614.53     45.84 o
   6  -2  10      936.00     1035.62     62.49 o
   7  -2  10      915.91      958.56     63.60 o
   8  -2  10      723.23      634.83     58.78 o
  -8  -1  10      248.87      262.91     48.28 o
  -7  -1  10       25.90       25.50     15.85 o
  -6  -1  10       65.05       64.82     23.53 o
  -5  -1  10       43.62       35.03     19.98 o
  -4  -1  10      838.46      847.20     49.55 o
  -3  -1  10      415.72      410.17     33.60 o
  -2  -1  10      383.94      433.65     34.40 o
  -1  -1  10     1345.48     1231.45     42.66 o
   0  -1  10      175.08      164.47     14.79 o
   1  -1  10      409.75      440.64     35.03 o
   2  -1  10     1494.59     1423.95     62.06 o
   3  -1  10     2897.79     2779.51     66.20 o
   4  -1  10     2918.93     2876.91     69.16 o
   5  -1  10      544.11      534.09     29.61 o
   6  -1  10      868.59      932.69     59.04 o
   7  -1  10     1556.03     1614.64     83.37 o
   8  -1  10      619.50      615.81     56.71 o
  -8   0  10      420.58      423.39     32.96 o
  -7   0  10      916.89      907.20     60.84 o
  -6   0  10     1585.25     1531.06     73.30 o
  -5   0  10     1148.14     1089.78     59.25 o
  -4   0  10      877.44      902.32     52.84 o
  -3   0  10      584.59      561.00     39.80 o
  -2   0  10       10.71       39.80     17.01 o
  -1   0  10       57.63       80.94     12.69 o
   0   0  10      326.13      384.92     20.59 o
   2   0  10        1.64       10.42     22.42 o
   3   0  10       52.48       83.73     15.44 o
   4   0  10       48.12       36.55     13.37 o
   5   0  10      108.48      112.80     31.59 o
   6   0  10       69.03       82.51     17.71 o
   7   0  10      149.99      159.26     32.97 o
   8   0  10      391.03      449.60     49.18 o
  -8   1  10      875.90      894.11     65.77 o
  -7   1  10      889.01      858.12     61.43 o
  -6   1  10     1781.63     1517.39     74.68 o
  -5   1  10     1470.73     1486.38     71.81 o
  -4   1  10      910.94      834.80     51.04 o
  -3   1  10     6242.83     6131.98    164.51 o
  -2   1  10     6418.96     5775.56    155.13 o
  -1   1  10     1375.48     1293.41     60.05 o
   0   1  10     4322.10     4180.70     77.94 o
   1   1  10     1457.52     1415.75     41.48 o
   2   1  10      140.98      180.15     19.50 o
   3   1  10     1345.42     1222.24     43.87 o
   4   1  10      815.08      914.99     85.17 o
   5   1  10      816.25      827.58     39.14 o
   6   1  10      214.25      195.70     27.19 o
   7   1  10       15.84        0.00     22.63 o
  -8   2  10      564.51      511.93     54.22 o
  -7   2  10     1296.43     1411.18     79.02 o
  -6   2  10      925.84      799.40     56.76 o
  -5   2  10     1413.03     1455.27     73.14 o
  -4   2  10     1036.17     1004.03     58.62 o
  -3   2  10      693.81      578.44     44.47 o
  -2   2  10     2952.76     2857.65    100.12 o
  -1   2  10     2844.67     2700.08     94.71 o
   0   2  10     3458.26     3353.25     58.72 o
   1   2  10     4360.98     4284.43     69.09 o
   2   2  10     3044.70     3047.16     56.46 o
   3   2  10     2646.26     2699.15     72.21 o
   4   2  10     1811.98     1916.83     82.04 o
   5   2  10     1402.00     1420.82     52.13 o
   6   2  10      780.68      744.59     40.26 o
   7   2  10      436.77      422.40     33.40 o
  -7   3  10       10.15       21.78     24.17 o
  -6   3  10       99.50       44.89     25.39 o
  -5   3  10      168.50      210.67     33.34 o
  -4   3  10      484.98      390.93     40.23 o
  -3   3  10     1954.22     1851.87     81.09 o
  -2   3  10     1250.23     1105.37     60.90 o
  -1   3  10      159.92      237.43     41.66 o
   0   3  10     1208.52     1229.70     44.81 o
   1   3  10      978.01      905.65     31.56 o
   2   3  10      490.50      460.97     21.34 o
   3   3  10     1762.24     1815.56     42.74 o
   4   3  10     1102.68     1119.54     53.11 o
   5   3  10      812.99      823.53     59.70 o
   6   3  10      873.25      883.86     44.73 o
  -7   4  10      199.88      176.33     39.96 o
  -6   4  10      467.62      530.10     53.16 o
  -5   4  10      217.73      195.73     34.13 o
  -4   4  10      214.73      172.09     31.80 o
  -3   4  10       75.51       91.90     26.92 o
  -2   4  10        1.46        2.91     16.22 o
  -1   4  10      221.00      174.94     21.46 o
   0   4  10        0.36        2.48     13.33 o
   1   4  10       77.10      116.56     26.90 o
   2   4  10       39.46       52.23     11.72 o
   3   4  10       39.17       41.62     11.80 o
   4   4  10      175.92      182.36     17.44 o
   5   4  10       84.88       99.90     31.85 o
  -6   5  10      450.17      520.35     55.33 o
  -5   5  10      615.77      626.35     55.28 o
  -4   5  10      623.94      622.27     53.37 o
  -3   5  10      922.65      845.35     58.35 o
  -2   5  10     1172.87     1167.58     47.66 o
  -1   5  10      901.52      826.77     53.16 o
   0   5  10      486.87      480.77     32.62 o
   1   5  10      350.88      402.28     29.78 o
   2   5  10      255.67      222.56     24.43 o
   3   5  10       58.16       67.89     30.05 o
   4   5  10       62.27       39.75     27.24 o
  -4   6  10      728.08      669.76     56.13 o
  -3   6  10      797.70      826.00     61.21 o
  -2   6  10      679.55      656.53     81.96 o
  -1   6  10     1166.80     1164.34     67.02 o
   0   6  10      730.87      762.29     40.88 o
   1   6  10      575.66      632.13     58.19 o
   2   6  10     1196.12     1343.71     79.55 o
  -1 -10  11      355.62      418.81     47.38 o
   0 -10  11        6.45       38.80     26.23 o
   1 -10  11      251.47      206.75     37.68 o
   2 -10  11      155.98      166.15     36.04 o
  -3  -9  11     1646.56     1560.48     96.30 o
  -2  -9  11     1203.41     1204.05     80.45 o
   0  -9  11     1079.67     1066.36     65.30 o
   1  -9  11     1251.82     1105.63     66.09 o
   2  -9  11      766.87      668.59     54.11 o
   3  -9  11      706.50      726.31     55.38 o
   4  -9  11      506.25      526.61     50.14 o
   5  -9  11      294.55      200.18     36.25 o
  -4  -8  11      813.21      665.20     67.95 o
  -3  -8  11      833.26      913.03     73.30 o
  -2  -8  11     2066.29     2316.10    108.49 o
  -1  -8  11     1272.21     1163.56     73.56 o
   1  -8  11     3855.69     3754.62    125.87 o
   2  -8  11      959.40      925.33     58.35 o
   3  -8  11      964.16     1139.18     64.98 o
   4  -8  11     1086.07     1273.07     56.87 o
   5  -8  11      676.56      676.40     37.38 o
   6  -8  11     1871.90     2056.29     96.04 o
  -5  -7  11       57.86       71.71     37.26 o
  -4  -7  11      502.60      561.22     61.21 o
  -3  -7  11      206.80      217.30     42.13 o
  -2  -7  11        3.00       38.16     23.96 o
  -1  -7  11      203.86      194.03     35.30 o
   0  -7  11      117.98      134.88     29.73 o
   1  -7  11      495.02      442.23     37.79 o
   2  -7  11     1540.00     1460.08     46.14 o
   3  -7  11      889.76      794.55     35.34 o
   4  -7  11     1362.96     1413.58     48.76 o
   5  -7  11      985.50      891.30     58.25 o
   6  -7  11      899.20      905.03     63.39 o
  -6  -6  11      511.31      525.71     61.80 o
  -5  -6  11      255.12      290.17     47.28 o
  -4  -6  11      951.64     1055.92     73.14 o
  -3  -6  11      318.15      344.92     45.05 o
  -2  -6  11        2.88       12.56     21.46 o
  -1  -6  11      264.78      259.43     36.20 o
   0  -6  11       23.39       25.18     11.65 o
   1  -6  11       75.48      100.42     25.04 o
   2  -6  11      604.74      609.56     58.88 o
   3  -6  11       25.10       42.57     31.08 o
   4  -6  11      316.23      309.04     34.03 o
   5  -6  11       93.52       97.84     27.14 o
   6  -6  11      176.72      143.15     32.81 o
   7  -6  11       72.84       66.20     30.05 o
  -7  -5  11      939.76      928.08     76.53 o
  -6  -5  11     1191.27     1361.30     86.23 o
  -5  -5  11     1276.61     1545.79     88.77 o
  -4  -5  11     1616.11     1788.38     91.74 o
  -3  -5  11     4728.40     5073.41    161.70 o
  -2  -5  11     2572.61     2751.37     68.15 o
  -1  -5  11      831.68      963.49     30.91 o
   0  -5  11     3099.71     3151.74     95.40 o
   1  -5  11      733.56      745.39     43.83 o
   2  -5  11      340.96      357.25     21.96 o
   3  -5  11     1853.41     1767.60     72.34 o
   4  -5  11      199.77      233.20     31.00 o
   5  -5  11      261.76      235.74     34.13 o
   6  -5  11      393.21      423.95     45.21 o
   7  -5  11       49.26       59.52     27.45 o
  -7  -4  11      911.87     1007.58     73.14 o
  -6  -4  11      802.87      897.29     68.16 o
  -5  -4  11     2209.50     2230.66    100.43 o
  -4  -4  11     1334.11     1391.54     48.06 o
  -3  -4  11     1134.77     1093.12     52.31 o
  -2  -4  11     3355.44     3388.97    102.98 o
  -1  -4  11     3234.48     3356.24     68.56 o
   1  -4  11     2514.02     2328.23     81.35 o
   2  -4  11     3185.76     3300.83    104.36 o
   3  -4  11     1627.52     1672.57     71.13 o
   4  -4  11     1006.71      943.40     55.12 o
   5  -4  11     1794.45     1708.13     78.12 o
   6  -4  11     1027.27      973.61     63.12 o
   7  -4  11      686.89      652.85     57.24 o
  -7  -3  11       24.05       39.91     29.10 o
  -6  -3  11      239.19      202.99     37.52 o
  -5  -3  11      693.80      696.15     35.71 o
  -4  -3  11      879.81      806.98     47.81 o
  -3  -3  11     1616.20     1520.94     64.55 o
  -2  -3  11      326.82      307.66     29.79 o
  -1  -3  11      552.06      564.64     24.26 o
   0  -3  11     3096.26     3196.39     65.31 o
   1  -3  11     1113.52     1134.94     54.22 o
   2  -3  11     3405.66     3441.28    108.65 o
   3  -3  11     3972.56     3761.56    116.55 o
   4  -3  11     1052.11     1060.90     58.56 o
   5  -3  11     2825.82     2804.17    103.67 o
   6  -3  11     1544.25     1484.31     77.33 o
   7  -3  11      607.38      640.50     54.64 o
  -8  -2  11      201.50      171.93     38.53 o
  -7  -2  11      698.49      734.71     43.62 o
  -6  -2  11      548.05      558.62     45.53 o
  -5  -2  11      167.16      154.87     27.56 o
  -4  -2  11      631.48      715.76     46.48 o
  -3  -2  11       31.16       17.60     16.38 o
  -2  -2  11      513.47      517.54     39.27 o
  -1  -2  11       18.04       26.08     14.36 o
   0  -2  11      290.84      276.84     30.08 o
   1  -2  11      588.22      489.14     37.15 o
   2  -2  11       27.65       38.64     17.12 o
   3  -2  11      831.61      754.19     48.23 o
   4  -2  11      330.80      263.09     32.81 o
   5  -2  11       85.88       66.20     23.11 o
   6  -2  11      483.23      469.26     45.05 o
   7  -2  11      458.29      440.59     47.86 o
  -8  -1  11      979.47     1067.97     50.90 o
  -7  -1  11     1031.53      890.53     43.69 o
  -6  -1  11     1138.91     1084.43     63.28 o
  -5  -1  11     1676.55     1539.54     72.24 o
  -4  -1  11     1644.95     1578.87     70.60 o
  -3  -1  11     1606.44     1643.31     70.07 o
  -2  -1  11     1597.02     1548.34     67.04 o
  -1  -1  11     1293.35     1140.14     63.20 o
   0  -1  11      792.91      809.17     30.52 o
   1  -1  11      724.04      688.68     43.72 o
   2  -1  11      181.56      166.58     26.08 o
   3  -1  11      169.42      177.55     27.88 o
   4  -1  11      677.11      720.42     34.89 o
   5  -1  11        7.75       10.93     12.91 o
   6  -1  11        0.00        0.00     20.62 o
   7  -1  11       36.86       70.97     30.53 o
  -8   0  11      819.95      897.22     47.03 o
  -7   0  11      913.80     1006.84     66.46 o
  -6   0  11     1241.44     1394.64     73.30 o
  -5   0  11     1095.58     1123.70     63.44 o
  -4   0  11     1955.70     1929.89     81.30 o
  -3   0  11     2219.56     1994.39     80.24 o
  -2   0  11     2160.10     2085.02     81.78 o
  -1   0  11     6300.24     6460.05    171.77 o
   0   0  11     3704.23     3674.87     73.32 o
   1   0  11     2071.67     2154.05    117.34 o
   2   0  11     4525.67     4367.15     93.65 o
   3   0  11     1863.59     1878.26     76.80 o
   4   0  11     1619.44     1726.12     55.76 o
   5   0  11     1387.51     1379.77     74.36 o
   6   0  11      510.55      545.00     49.93 o
   7   0  11      530.90      474.77     50.30 o
  -7   1  11      312.36      264.73     42.08 o
  -6   1  11      738.56      674.69     54.22 o
  -5   1  11      525.72      468.68     43.41 o
  -4   1  11      872.40      847.68     55.65 o
  -3   1  11     1838.24     1823.14     79.39 o
  -2   1  11     1035.94     1094.29     59.09 o
  -1   1  11     1675.05     1682.75     73.99 o
   0   1  11     2228.48     2338.61     56.37 o
   1   1  11     1098.08     1099.07     32.23 o
   2   1  11     2136.70     2120.47     89.36 o
   3   1  11     2825.63     2900.26     74.92 o
   4   1  11     1869.21     1903.19     86.31 o
   5   1  11      915.01      949.84     43.60 o
   6   1  11      555.49      573.87     36.58 o
  -7   2  11      163.10       94.23     32.59 o
  -6   2  11       64.30       93.81     29.63 o
  -5   2  11       20.98       43.30     22.52 o
  -4   2  11        5.35        9.22     17.38 o
  -3   2  11        3.50        1.38     18.23 o
  -2   2  11      276.29      275.76     33.76 o
  -1   2  11      667.65      593.33     45.21 o
   0   2  11        0.11        9.09     11.87 o
   1   2  11      166.21      153.25     20.14 o
   2   2  11      845.84      838.08     51.20 o
   3   2  11      103.24      133.03     30.10 o
   4   2  11      247.22      267.35     25.98 o
   5   2  11      412.50      396.60     39.94 o
   6   2  11      299.53      264.19     28.90 o
  -6   3  11      512.69      467.94     48.23 o
  -5   3  11      794.38      797.81     57.45 o
  -4   3  11      349.99      333.48     40.39 o
  -3   3  11      189.32      172.62     32.17 o
  -2   3  11      873.80      773.16     54.43 o
  -1   3  11      360.56      363.79     38.69 o
   0   3  11      191.55      155.05     23.37 o
   1   3  11      474.87      474.98     26.28 o
   2   3  11       20.20       23.70     10.53 o
   3   3  11       16.50       16.54     10.52 o
   4   3  11      182.52      170.61     35.35 o
   5   3  11        2.93       22.03     16.84 o
  -6   4  11      521.95      510.02     52.89 o
  -5   4  11      734.66      737.18     58.14 o
  -4   4  11     1066.33     1066.89     66.67 o
  -3   4  11      773.18      718.63     56.23 o
  -2   4  11     1191.31     1073.57     65.40 o
  -1   4  11     1790.66     1841.16     60.60 o
   0   4  11     1325.96     1459.67     53.43 o
   1   4  11      628.84      653.15     37.10 o
   2   4  11      488.49      538.83     25.86 o
   3   4  11      419.67      421.49     23.84 o
   4   4  11      177.84      182.49     18.76 o
  -4   5  11      648.74      642.25     57.72 o
  -3   5  11      607.20      687.51     54.70 o
  -2   5  11      714.43      825.26     58.88 o
  -1   5  11      487.83      552.49     36.03 o
   0   5  11      664.05      697.46     38.81 o
   1   5  11      909.10      947.03     64.08 o
   2   5  11      551.33      577.98     36.99 o
  -2  -9  12      110.37      117.08     39.64 o
   0  -9  12     1212.90     1034.56     64.13 o
   1  -9  12      396.36      339.99     40.70 o
   2  -9  12     1155.76     1138.01     69.85 o
   3  -9  12      898.46     1039.38     68.00 o
  -4  -8  12       12.58       25.97     35.46 o
  -3  -8  12        5.37        0.26     28.57 o
  -2  -8  12        0.29       22.58     28.78 o
  -1  -8  12        1.71       14.47     26.08 o
   1  -8  12      141.33      140.18     29.41 o
   2  -8  12        4.39       35.24     20.35 o
   3  -8  12      104.96       75.47     26.76 o
   5  -8  12      201.08      125.93     32.06 o
  -5  -7  12      502.95      548.87     66.62 o
  -4  -7  12      937.42     1093.65     83.16 o
  -3  -7  12     1361.57     1400.58     86.28 o
  -2  -7  12      746.28      753.92     61.90 o
  -1  -7  12      194.86      253.29     40.54 o
   0  -7  12      267.79      323.19     40.92 o
   1  -7  12      603.66      654.81     47.12 o
   2  -7  12       52.47       53.23     14.63 o
   3  -7  12      129.35      119.36     26.55 o
   4  -7  12      177.98      217.35     33.18 o
   5  -7  12       46.40       39.27     25.70 o
   6  -7  12       35.51       47.75     28.62 o
  -5  -6  12      565.96      688.26     66.99 o
  -4  -6  12     1820.97     1999.31    103.56 o
  -3  -6  12     2268.64     2320.60    107.38 o
  -2  -6  12     1123.65     1141.03     71.13 o
  -1  -6  12     1666.34     1697.16     84.38 o
   0  -6  12      769.05      846.73     57.40 o
   1  -6  12     2023.35     2102.71     56.51 o
   2  -6  12     2412.28     2472.00     62.84 o
   3  -6  12      389.12      378.95     36.78 o
   4  -6  12     1110.43     1102.45     62.17 o
   5  -6  12      567.33      574.20     49.18 o
   6  -6  12      239.88      237.17     39.54 o
  -6  -5  12      353.02      446.42     57.13 o
  -5  -5  12      438.37      482.88     56.13 o
  -4  -5  12     1595.86     1797.23     94.02 o
  -3  -5  12     2007.31     1941.49     94.39 o
  -1  -5  12     1176.07     1162.40     36.82 o
   0  -5  12     3772.15     4236.65     80.91 o
   1  -5  12     2685.53     2481.14     87.56 o
   2  -5  12     1468.87     1567.84     69.32 o
   3  -5  12     1854.33     1799.13     75.58 o
   4  -5  12     1449.06     1427.82     69.91 o
   5  -5  12      548.58      548.39     47.81 o
   6  -5  12     1218.17     1218.57     72.03 o
   7  -5  12      888.90      863.90     67.63 o
  -6  -4  12        2.62        0.00     23.32 o
  -5  -4  12        9.72       25.55     24.70 o
  -4  -4  12      265.69      256.57     38.48 o
  -3  -4  12       85.95      109.39     23.21 o
  -2  -4  12       58.71       62.38     21.25 o
  -1  -4  12      360.55      365.33     22.17 o
   0  -4  12      161.44      175.09     29.79 o
   1  -4  12     1227.31     1282.92     60.26 o
   2  -4  12      995.85      938.15     52.20 o
   3  -4  12      116.26      167.90     27.51 o
   4  -4  12     2144.93     2115.86     86.50 o
   5  -4  12     1374.18     1320.92     71.07 o
   6  -4  12      449.77      398.24     43.72 o
   7  -4  12     1032.52     1156.09     76.11 o
  -7  -3  12      545.96      531.27     56.39 o
  -6  -3  12      862.57      858.55     66.41 o
  -5  -3  12      458.30      479.65     42.72 o
  -4  -3  12      407.08      427.60     38.21 o
  -3  -3  12     1040.79     1118.40     57.29 o
  -2  -3  12     1615.34     1597.31     69.43 o
  -1  -3  12       24.50       29.87     11.22 o
   0  -3  12      198.24      193.64     19.24 o
   1  -3  12      131.13      110.24     23.64 o
   2  -3  12       16.62       21.89     17.81 o
   3  -3  12       23.04       47.17     21.15 o
   4  -3  12       31.97       34.66     19.50 o
   5  -3  12       32.86        6.25     20.09 o
   6  -3  12       16.22        0.00     18.92 o
   7  -3  12       61.02       60.05     28.14 o
  -7  -2  12      883.34      904.73     46.47 o
  -6  -2  12      812.82      776.98     55.33 o
  -5  -2  12     1804.41     1652.48     74.84 o
  -4  -2  12     2601.57     2616.82     95.82 o
  -3  -2  12     2388.88     2276.29     86.76 o
  -2  -2  12     3196.66     3250.91    108.12 o
  -1  -2  12     2878.79     2883.78    136.37 o
   0  -2  12     1518.11     1625.63     45.52 o
   1  -2  12     1888.99     1789.81     75.10 o
   2  -2  12     2548.30     2504.14     93.23 o
   3  -2  12      901.24      866.39     53.42 o
   4  -2  12      222.59      208.08     31.53 o
   5  -2  12      961.53      913.29     60.15 o
   6  -2  12      370.51      363.05     44.84 o
   7  -2  12       21.34       43.57     29.79 o
  -7  -1  12      811.11      822.51     61.80 o
  -6  -1  12      590.64      623.44     50.40 o
  -5  -1  12     1103.66     1142.68     64.66 o
  -4  -1  12     1580.63     1557.67     73.46 o
  -3  -1  12     1285.51     1380.49     68.10 o
  -2  -1  12     1632.21     1598.05     71.39 o
  -1  -1  12      927.89      932.28     45.79 o
   0  -1  12     2525.14     2410.75    129.56 o
   1  -1  12     4035.56     4243.45     83.61 o
   2  -1  12     1867.88     1895.12     80.82 o
   3  -1  12     2908.68     3091.01    109.92 o
   4  -1  12     1481.27     1437.74     50.97 o
   5  -1  12      441.97      485.43     43.27 o
   6  -1  12     1160.53     1222.34     73.30 o
  -7   0  12        1.31       41.02     27.93 o
  -6   0  12       43.26       64.66     25.65 o
  -5   0  12      192.35      141.46     30.79 o
  -4   0  12      335.11      282.33     35.30 o
  -3   0  12      562.81      591.00     45.63 o
  -2   0  12      664.31      633.35     46.16 o
  -1   0  12      138.86      176.38     29.68 o
   0   0  12      238.12      243.77     20.08 o
   1   0  12     1028.01     1049.29     37.68 o
   2   0  12      959.41      981.56     57.24 o
   3   0  12      666.14      627.29     35.12 o
   4   0  12      876.18      864.50     41.07 o
   5   0  12     1216.50     1233.93     49.94 o
   6   0  12      564.00      509.86     49.55 o
  -6   1  12      426.01      405.50     46.59 o
  -5   1  12      241.91      222.02     36.52 o
  -4   1  12      446.19      443.82     44.15 o
  -3   1  12      912.52      863.69     57.19 o
  -2   1  12      133.37       82.47     24.75 o
  -1   1  12        0.41        0.00     14.15 o
   0   1  12       28.59       41.60     13.30 o
   1   1  12        5.16       10.33      9.92 o
   2   1  12        2.80       11.31      9.84 o
   3   1  12      118.33      132.11     21.73 o
   4   1  12        0.06        5.27     15.18 o
   5   1  12        0.55       23.46     17.31 o
   6   1  12      198.76      256.78     29.30 o
  -6   2  12      611.53      527.77     53.16 o
  -5   2  12      798.13      715.98     58.19 o
  -4   2  12      657.30      716.66     55.65 o
  -3   2  12      987.45     1036.57     64.29 o
  -2   2  12      895.69      681.00     50.56 o
  -1   2  12      929.49      855.74     56.50 o
   0   2  12      750.78      669.81     48.87 o
   1   2  12      118.76      126.35     14.91 o
   2   2  12      294.00      320.26     20.54 o
   3   2  12      407.64      387.49     22.87 o
   4   2  12      177.69      169.42     24.22 o
   5   2  12       87.08       62.52     20.67 o
  -5   3  12      791.48      749.74     58.67 o
  -4   3  12      650.07      574.73     50.93 o
  -3   3  12      845.65      782.65     56.55 o
  -2   3  12      718.27      769.77     57.45 o
  -1   3  12      859.10      873.70     59.41 o
   0   3  12     1507.29     1574.74     57.06 o
   1   3  12     1339.31     1327.98     52.18 o
   2   3  12      985.81     1018.07     34.49 o
   3   3  12      815.40      778.95     57.12 o
   4   3  12      780.51      879.40     45.36 o
  -4   4  12      381.68      355.95     46.32 o
  -3   4  12      581.96      688.68     56.29 o
  -2   4  12      378.08      381.76     45.42 o
  -1   4  12      399.46      406.40     44.20 o
   0   4  12      475.31      511.58     34.97 o
   1   4  12      302.95      331.08     55.17 o
   2   4  12      712.28      715.97     41.16 o
  -2   5  12        4.74        4.40     23.00 o
  -1   5  12       39.86       50.89     19.44 o
   0   5  12       99.41      131.70     24.57 o
   0  -9  13        6.50        1.11     21.84 o
   1  -9  13      122.86      121.32     31.32 o
  -2  -8  13     1100.73     1187.36     83.63 o
  -1  -8  13     1126.89     1189.79     79.23 o
   1  -8  13      456.00      464.92     45.31 o
   2  -8  13      529.25      678.98     52.89 o
  -4  -7  13      895.04      847.10     75.58 o
  -3  -7  13      621.88      637.96     65.45 o
  -2  -7  13     1102.74     1075.47     77.11 o
  -1  -7  13     1064.51     1251.80     77.91 o
   0  -7  13     1413.64     1374.71     77.59 o
   1  -7  13     1784.41     1862.68     80.77 o
   3  -7  13     1252.53     1195.20     65.03 o
   4  -7  13      612.86      692.39     52.89 o
   5  -7  13      475.19      460.30     46.80 o
  -5  -6  13       48.52       82.31     39.96 o
  -4  -6  13      106.30       97.04     37.05 o
  -3  -6  13      926.93     1121.16     77.06 o
  -2  -6  13      731.93      709.51     61.74 o
  -1  -6  13      567.71      488.34     48.49 o
   1  -6  13     1170.22     1047.17     56.76 o
   2  -6  13      809.82      881.12     54.11 o
   3  -6  13      744.36      722.92     51.20 o
   4  -6  13      988.27     1049.72     63.33 o
   5  -6  13     1139.89     1056.08     66.51 o
  -5  -5  13      100.81      114.43     36.52 o
  -4  -5  13       92.61       56.82     31.27 o
  -3  -5  13       39.72       49.45     26.92 o
  -1  -5  13        6.35        1.48     10.51 o
   0  -5  13       33.10       50.81     14.04 o
   1  -5  13        2.98       11.66     17.17 o
   2  -5  13        0.53       18.87     18.07 o
   3  -5  13      177.54      193.50     30.47 o
   4  -5  13       14.63       37.15     22.15 o
   5  -5  13      242.18      189.79     33.65 o
   6  -5  13      494.17      445.25     48.87 o
  -6  -4  13      697.75      619.25     61.37 o
  -5  -4  13     1209.28     1157.46     76.37 o
  -3  -4  13     1381.27     1457.55     69.85 o
  -2  -4  13     1972.71     2014.00     83.16 o
  -1  -4  13     1177.77     1286.01     41.13 o
   0  -4  13     1022.73     1145.18     45.95 o
   1  -4  13      695.90      617.34     43.72 o
   2  -4  13      726.14      800.78     52.20 o
   3  -4  13      301.94      281.38     34.71 o
   4  -4  13        0.60       24.70     19.34 o
   5  -4  13       10.41       25.23     21.15 o
   6  -4  13       79.48       78.65     28.46 o
  -6  -3  13      996.77     1030.79     73.62 o
  -5  -3  13      767.37      831.04     55.70 o
  -4  -3  13     1397.24     1450.02     70.49 o
  -3  -3  13     1948.17     1929.35     82.15 o
  -2  -3  13     1678.19     1824.52     79.39 o
  -1  -3  13     2375.88     2499.76     60.34 o
   0  -3  13     1931.33     1928.69     52.62 o
   1  -3  13     2184.03     2081.41     82.84 o
   2  -3  13     2004.18     1839.57     79.98 o
   3  -3  13      629.10      530.16     45.47 o
   4  -3  13     1344.50     1277.35     68.74 o
   5  -3  13      849.38      751.06     55.33 o
   6  -3  13      407.59      367.55     44.41 o
  -6  -2  13      260.27      273.37     39.22 o
  -5  -2  13      608.05      610.82     50.61 o
  -4  -2  13      511.72      409.16     41.18 o
  -3  -2  13      866.40      964.60     58.83 o
  -2  -2  13      509.71      552.47     45.69 o
  -1  -2  13      723.99      719.67     32.61 o
   0  -2  13     1252.15     1269.55     42.05 o
   1  -2  13     1213.92     1160.75     40.93 o
   2  -2  13     1542.92     1365.17     68.69 o
   3  -2  13      365.24      329.34     38.85 o
   4  -2  13      616.15      551.20     48.92 o
   5  -2  13     1535.27     1624.50     83.00 o
   6  -2  13      565.80      512.56     52.68 o
  -6  -1  13      159.83      149.78     33.87 o
  -5  -1  13      103.52      113.31     29.79 o
  -4  -1  13        0.63        0.00     18.18 o
  -3  -1  13        7.61        6.94     19.50 o
  -2  -1  13        3.56        1.91     19.29 o
  -1  -1  13       41.95       53.85     22.90 o
   0  -1  13       37.41       25.86     14.92 o
   1  -1  13       30.63       25.11     12.75 o
   2  -1  13      143.10      149.88     29.84 o
   3  -1  13      138.92       92.38     27.14 o
   4  -1  13      454.50      494.01     47.75 o
   5  -1  13      675.90      663.19     54.32 o
   6  -1  13      431.43      374.92     47.28 o
  -6   0  13      243.28      270.19     41.98 o
  -5   0  13      516.56      471.17     47.12 o
  -4   0  13      738.30      720.96     55.81 o
  -3   0  13      473.70      505.30     46.11 o
  -2   0  13      764.45      794.79     55.28 o
  -1   0  13      393.29      338.72     39.64 o
   0   0  13       33.05       44.33     14.17 o
   1   0  13      127.03      151.09     18.29 o
   2   0  13      128.28      108.96     22.52 o
   3   0  13       86.14      118.67     29.15 o
   4   0  13       26.97       18.07     16.73 o
   5   0  13       21.33       16.97     18.34 o
  -5   1  13      570.72      435.39     47.54 o
  -4   1  13      976.27      982.19     66.46 o
  -3   1  13     1459.43     1433.75     76.85 o
  -2   1  13     1162.90     1185.45     68.37 o
  -1   1  13     1082.30     1034.24     63.39 o
   0   1  13      958.48      881.39     59.09 o
   1   1  13     1003.28     1076.26     40.75 o
   2   1  13      535.51      494.52     24.92 o
   3   1  13      334.57      312.14     24.45 o
   4   1  13      423.45      406.74     47.91 o
  -5   2  13      837.34      897.55     66.57 o
  -4   2  13      395.87      439.26     47.49 o
  -3   2  13      233.27      203.68     35.83 o
  -2   2  13      760.61      728.22     55.81 o
  -1   2  13      589.34      592.06     50.93 o
   0   2  13      632.35      632.82     51.83 o
   1   2  13     1433.70     1512.25     49.71 o
   2   2  13      982.70      979.25     34.36 o
   3   2  13      775.18      726.43     31.14 o
   4   2  13      686.09      701.32     31.41 o
  -4   3  13      163.25      189.53     38.95 o
  -3   3  13      196.04      275.65     41.87 o
  -2   3  13      206.53      203.41     36.83 o
  -1   3  13      241.80      256.84     39.96 o
   0   3  13      145.76      121.85     31.64 o
   1   3  13      233.02      211.10     26.66 o
   2   3  13      178.16      185.59     20.78 o
  -1   4  13       28.33       66.99     28.41 o
   1  -8  14      712.23      730.39     55.38 o
  -2  -7  14       96.13       67.36     32.22 o
  -1  -7  14       63.31       67.04     32.81 o
   3  -7  14      196.08      200.02     33.97 o
  -3  -6  14       97.99      152.69     39.91 o
  -2  -6  14      181.91      241.84     41.55 o
   1  -6  14      204.75      202.57     30.95 o
   2  -6  14       22.05       39.33     22.42 o
   3  -6  14      115.39      161.01     32.17 o
   4  -6  14        8.47        7.90     22.68 o
  -4  -5  14     1261.72     1376.20     88.30 o
  -1  -5  14     1866.27     2017.16     55.02 o
   0  -5  14     1968.97     2295.42     60.21 o
   2  -5  14      466.62      396.12     40.92 o
   3  -5  14     1026.04     1022.53     62.38 o
   4  -5  14      416.74      371.79     42.66 o
   5  -5  14       77.70       65.14     28.88 o
  -5  -4  14      603.13      604.68     61.21 o
  -3  -4  14      564.72      545.32     47.43 o
  -2  -4  14     1328.90     1404.87     71.76 o
  -1  -4  14      671.86      660.34     32.35 o
   0  -4  14     1083.70     1282.61     43.86 o
   2  -4  14      685.25      697.90     50.77 o
   3  -4  14     1581.63     1630.49     79.02 o
   4  -4  14      798.76      972.18     64.39 o
   5  -4  14      211.55      178.24     36.30 o
  -5  -3  14       27.43       45.63     25.76 o
  -4  -3  14      307.77      267.38     36.73 o
  -3  -3  14       84.64      145.75     30.16 o
  -2  -3  14      116.68       97.89     27.35 o
  -1  -3  14      430.05      473.51     29.11 o
   0  -3  14      233.86      216.82     21.51 o
   1  -3  14      313.41      310.48     24.45 o
   2  -3  14      334.12      297.75     37.52 o
   3  -3  14      696.33      656.03     50.99 o
   4  -3  14      817.81      765.85     58.25 o
   5  -3  14      355.06      354.25     44.63 o
  -5  -2  14      359.42      364.64     42.93 o
  -4  -2  14      443.69      459.46     44.89 o
  -3  -2  14       82.01       76.85     25.65 o
  -2  -2  14       27.28       43.57     24.49 o
  -1  -2  14       39.27       56.29     25.39 o
   0  -2  14       18.44       39.92     13.93 o
   1  -2  14        1.19       10.70     12.76 o
   2  -2  14       24.09       27.29     20.56 o
   3  -2  14        7.72        0.00     20.19 o
   4  -2  14        6.68       12.19     21.36 o
   5  -2  14        0.66        0.00     25.17 o
  -5  -1  14      332.82      333.58     44.04 o
  -4  -1  14      440.85      470.75     48.18 o
  -3  -1  14     1171.37     1245.55     70.75 o
  -2  -1  14      776.26      832.20     59.31 o
  -1  -1  14      835.97      848.00     57.88 o
   0  -1  14     1151.90     1237.92     54.59 o
   1  -1  14      279.62      262.55     26.69 o
   2  -1  14      292.82      308.17     24.60 o
   3  -1  14      176.27      174.85     33.50 o
   4  -1  14       14.60       27.77     24.01 o
  -5   0  14      744.80      786.89     62.75 o
  -4   0  14      697.12      683.27     57.40 o
  -3   0  14      677.54      659.69     56.29 o
  -2   0  14      821.50      911.07     61.06 o
  -1   0  14      879.55      917.38     63.02 o
   0   0  14     1056.98     1015.93     40.48 o
   1   0  14     1245.76     1198.04     44.08 o
   2   0  14     1408.79     1382.30     47.27 o
   4   0  14      350.49      367.93     45.63 o
  -4   1  14      528.62      543.67     53.69 o
  -3   1  14      627.99      765.58     60.10 o
  -2   1  14      177.00      192.02     36.83 o
  -1   1  14      336.46      263.94     39.01 o
   0   1  14      598.32      532.75     50.19 o
   1   1  14      140.58      151.23     28.88 o
   2   1  14      471.30      418.72     29.20 o
   3   1  14      707.23      685.55     31.12 o
  -3   2  14       15.01       28.67     26.92 o
  -2   2  14       22.98       50.72     28.99 o
  -1   2  14        2.98       14.52     21.78 o
   0   2  14      126.13      110.56     30.74 o
   1   2  14       69.25       61.74     26.92 o
   2   2  14        8.43        3.10     12.39 o
  -2  -6  15      786.47      844.98     70.22 o
   1  -6  15     1052.51     1252.14     60.61 o
   2  -6  15      906.60      845.08     58.62 o
  -1  -5  15      752.72      866.76     62.70 o
   0  -5  15      423.84      481.95     30.45 o
   1  -5  15      107.38      161.65     23.74 o
   2  -5  15     1075.20     1186.61     68.37 o
   3  -5  15      757.38      731.50     57.03 o
  -3  -4  15       38.71       67.95     29.36 o
  -2  -4  15       36.15       31.64     24.33 o
  -1  -4  15       12.32        5.94     21.04 o
   0  -4  15       50.91       69.52     17.93 o
   1  -4  15       98.43       85.47     18.23 o
   2  -4  15       48.30       44.20     22.90 o
   3  -4  15      176.04      203.36     36.73 o
  -4  -3  15      288.95      326.21     42.29 o
  -3  -3  15      399.51      526.55     50.61 o
  -2  -3  15      460.13      556.39     50.67 o
  -1  -3  15      126.48      162.02     33.60 o
   0  -3  15      118.37      136.19     20.25 o
   1  -3  15      114.94      142.24     20.90 o
   3  -3  15      120.92      131.60     31.59 o
  -4  -2  15      435.94      490.14     50.24 o
  -3  -2  15      308.51      256.31     40.39 o
  -2  -2  15     1170.69     1270.20     72.93 o
  -1  -2  15     1492.57     1546.11     82.47 o
   0  -2  15      592.85      596.70     32.02 o
   1  -2  15     1215.79     1249.18     45.58 o
   2  -2  15      626.45      707.73     36.24 o
   3  -2  15      195.08      236.49     37.58 o
  -3  -1  15      477.34      492.16     50.93 o
  -2  -1  15      461.89      440.85     47.28 o
  -1  -1  15      661.97      681.53     57.93 o
   0  -1  15      435.11      486.01     31.95 o
   1  -1  15      639.89      614.75     43.38 o
   2  -1  15     1025.88      992.25     42.27 o
  -3   0  15      189.34      167.90     39.01 o
  -2   0  15      226.15      259.70     42.45 o
  -1   0  15      116.63      115.17     31.53 o
   0   0  15       20.89        7.53     23.69 o
   1   0  15      254.08      284.23     25.38 o
   2   0  15      142.13      127.55     25.89 o
  -1   1  15       27.05       53.85     28.62 o
   0   1  15       39.31       32.91     25.92 o
  -1  -4  16      614.49      702.88     60.58 o
   0  -4  16      564.69      620.07    100.78 o
   1  -4  16      156.05      160.32     23.08 o
  -1  -3  16      378.16      346.51     46.11 o
   0  -3  16     1046.74     1118.05     45.96 o
   1  -3  16      673.48      641.89     35.06 o
  -1  -2  16      282.98      250.21     42.72 o
   0  -2  16      318.71      333.62     29.52 o
 
